# Supplementary material for: A Network Approach of Gene Co-expression in the Zea mays/Aspergillus flavus Pathosystem to Map Host/Pathogen Interaction Pathways
Source: Front Genet. 2016 Nov 21;7:206. doi: 10.3389/fgene.2016.00206 (PMC5116468; doi:10.3389/fgene.2016.00206)
Supplement: TABLE S1 — Gene expression matrix for correlation analysis. [file Table_1.CSV]

	sample_12hr	sample_18hr	sample_24hr	sample_30hr	sample_12hr_rep2	sample_12hr_rep3	sample_12hr_rep1	sample_36hr	sample_42hr	sample_24hr_rep2	sample_24hr_rep1	sample_48hr	sample_48hr_rep3	sample_72hr	sample_24hr_rep3	sample_48hr_rep1	sample_48hr_rep2	sample_72hr_rep1	sample_72hr_rep2	sample_72hr_rep3
AFLA_139240	0.436723159	0.920994605	0.979492471	0.630214868	0.510288345	1.128035125	1.071931701	1.32180394	-0.571874832	-0.159289583	0.593321097	-0.791388836	3.063446493	3.316500992	2.992812661	2.64973268	3.351623301	3.27948824	3.400232234	2.904652778
AFLA_139200	0.426904705	1.3173064	0.940463444	1.09247111	0.499048235	1.785624429	1.032453916	1.272881016	-0.55410014	-0.15490083	0.580550985	-0.764954267	3.182304814	3.415677268	2.978660801	2.462822143	3.435586164	3.349699553	3.471658355	2.860389068
AFLA_139420	0.424545407	0.898572302	1.222869556	1.534469679	0.496351295	1.531235273	1.48829137	1.702587358	-0.549819796	-0.153857216	0.577491366	-0.758574568	3.168267395	3.360102916	2.825654153	2.4915088	3.420583812	3.461209454	3.561514608	2.728486507
AFLA_139400	0.407410644	1.653442049	1.363571035	1.038860134	0.476787526	1.710473665	1.567806457	1.209943498	-0.519013904	-0.146362928	0.555326228	-0.712811657	3.164491524	3.404168988	2.915727181	2.540515436	3.394325265	3.34296199	3.416867053	2.87797591
AFLA_139160	0.087311141	1.269641478	0.076451125	1.096933352	0.15329747	1.628997054	1.051981856	1.150176336	-0.774860885	-0.432841756	0.228189175	0.997695207	2.872598447	3.049070529	2.641415374	2.424537355	3.078058467	2.98986483	3.091609089	2.435277731
AFLA_040330	0.283624137	0.760867898	0.276265534	0.136611013	0.328744862	0.820377093	0.353482848	0.840670252	-1.462974631	-1.079665143	-0.363776357	-1.663446402	2.08278529	2.007228233	1.820856353	1.236921959	2.174480076	2.534260878	2.563839884	1.997975801
AFLA_139290	0.434611633	1.357222719	0.422514509	1.414126431	0.507895849	1.12790763	1.072029743	1.520031963	-0.56782387	-0.158352379	0.590633119	0.675521234	3.001723923	3.293810512	2.764149914	2.147350209	3.309571905	3.294319922	3.351698644	2.906510755
AFLA_139280	0.377120485	1.540338047	0.811988011	1.494656651	0.442107253	2.195490745	1.55500851	1.680180348	-0.467090286	-0.133413518	0.515917627	1.175361995	3.132337052	3.345026311	2.900977873	2.542538513	3.354595644	3.320900506	3.389195762	2.682140183
AFLA_139150	0.351995251	1.447439261	1.169101276	1.278941553	0.413275052	1.955535183	1.457855444	1.956650557	-0.426030953	-0.122973813	0.483072611	1.314652819	3.144812834	3.329527636	2.937301663	2.725916473	3.324440729	3.2507318	3.347178116	2.762471939
AFLA_139230	0.423530559	1.324124385	0.950728949	1.377283479	0.495250295	1.694975192	1.041743173	1.733015854	-0.547475896	-0.153438105	0.576313718	0.645438724	3.026801273	3.30706318	2.805463226	2.064854894	3.291762329	3.201938183	3.325552539	2.805247509
AFLA_139370	0.741662016	1.619690239	1.375058464	1.470878258	0.405796111	2.247342066	1.872473043	1.611488425	-0.415659354	-0.120313391	0.474542015	0.420288284	3.128221328	3.322635002	2.90597802	2.524869999	3.332478323	3.268511846	3.355476755	2.699946288
AFLA_139270	0.363491388	1.765322924	1.44429004	1.155578629	0.426474592	2.055020415	1.402549735	1.472290611	-0.444603376	-0.127716981	0.498118404	1.418327621	3.134192574	3.283216305	2.795792699	2.62750897	3.312555572	3.304196125	3.37293725	2.91645759
AFLA_139180	0.338224343	1.720771459	1.69478528	1.518945798	0.397428141	2.11345258	1.482604056	1.631521348	-0.404422722	-0.117349776	0.46496653	1.586024474	3.125615829	3.319855548	2.876230206	2.524170025	3.317656404	3.242126674	3.327988615	2.635229677
AFLA_139330	0.337799847	1.98349509	1.607135143	1.440643894	0.396953459	1.941582179	1.548446613	1.785696225	-0.403634036	-0.117188833	0.46443992	1.705880104	3.087306903	3.267093724	2.827353835	2.640189217	3.284594436	3.222438798	3.320903974	2.660479518
AFLA_139310	0.315176914	1.620246517	1.457663384	1.763660516	0.370873748	2.22077616	1.599489857	1.919087682	-0.369236686	-0.10812004	0.434583718	1.788229245	3.073471374	3.247391458	2.852416851	2.63455669	3.236612588	3.190624889	3.257843207	2.741271326
AFLA_139210	0.699900509	1.46547498	1.210853368	1.599954172	0.386480284	2.128225455	1.699477432	1.774578387	-0.389742118	-0.113516317	0.801067058	1.450005501	3.083623331	3.284235887	2.937171355	2.664794237	3.276148966	3.206278958	3.296046769	2.711103887
AFLA_139170	0.703202545	1.55587505	1.618559268	1.803131622	0.387989918	2.033362632	1.515247011	1.717481336	-0.391756758	-0.114042317	0.454175487	1.727501796	3.078895574	3.262548202	2.871200145	2.555993569	3.284904254	3.209911521	3.301360366	2.718558279
AFLA_135200	-0.106193594	1.278056264	0.858188249	0.952191874	-0.049263821	1.982213464	1.681580226	1.496438163	-0.810879071	-0.540773274	0.357266413	1.189624903	2.445798315	2.676561811	2.4379669	1.916863698	2.684364722	2.853556493	2.85168776	2.524895382
AFLA_139340	0.364756423	1.349248714	1.349926748	0.925118107	0.427940951	2.366600755	1.860238615	1.83578247	0.200848126	-0.1282533	0.499805794	1.848442296	3.04610034	3.190628865	2.683770872	2.581245686	3.279352537	3.2027324	3.316421503	2.816159431
AFLA_139410	0.66049597	1.610566117	1.758899057	1.578629766	0.706202681	2.157187792	1.695324925	1.778537293	-0.366167738	-0.107312601	0.431884689	1.592127921	3.055705793	3.243188685	2.946854517	2.492913069	3.240712967	3.208481638	3.280647545	2.736918356
AFLA_139320	0.086777656	1.507016612	1.232341118	1.62976811	0.14530718	1.772694374	1.341600963	1.520650018	-0.644142102	0.399154316	0.212113581	1.051963871	2.803954414	2.999040435	2.595126225	2.313225115	3.011992461	2.965290685	3.041587086	2.518701207
AFLA_031340	0.376231722	1.444092284	0.365543626	0.548038515	0.441217655	2.189718833	2.163760712	1.959130612	-0.464611256	-0.133097648	1.414780633	1.262983709	2.739157124	2.964825491	2.526554996	2.070872322	2.881555747	3.043199193	3.060408207	2.510736122
AFLA_139220	0.615049909	1.753250348	1.566105152	1.79883336	0.659154263	2.180171834	1.82336554	1.819114114	-0.340096186	-0.1003127	0.710064902	1.885607481	3.028778853	3.192160891	2.833935512	2.606750656	3.206863854	3.151783453	3.228978713	2.776285939
AFLA_139380	0.344360055	1.886013013	1.680678613	1.544535331	0.404500666	2.232595416	1.508027811	1.47957177	0.169708003	0.381214225	0.473061119	1.392605811	3.115372304	3.311254632	2.819531881	2.358015968	3.315238879	3.27993101	3.349569624	2.561963569
AFLA_139190	0.100798717	1.713261139	1.622283779	1.670033875	0.453945727	2.036051987	1.60195569	1.68782167	-0.089586282	-0.285702569	0.211570051	1.490575648	2.857516706	3.027918573	2.651634578	2.365343554	3.026575306	2.971197648	3.034075864	2.458441394
AFLA_134680	0.396676618	0.848033154	1.158446233	0.575727772	0.464534285	2.480770348	1.655039688	1.899766849	-0.50008882	0.843043145	1.676083873	1.632104439	2.848536457	2.99353705	2.568971795	2.209813436	3.125274908	3.314893385	3.35355387	2.647920691
AFLA_139390	0.301087209	1.832418043	1.67613852	1.720939816	0.674236038	2.038724715	1.922224598	1.761571586	-0.348510782	0.302970731	0.725736987	1.762040166	3.057900305	3.230081284	2.83799929	2.646604864	3.238256143	3.147063979	3.248993876	2.633098137
AFLA_139260	0.375993886	1.653011266	1.652522833	1.366632876	0.440830231	1.848922031	1.451304351	1.418883495	0.214753186	0.762756877	0.514481005	1.174069878	3.085424615	3.304401544	2.851764339	2.602217872	3.32651334	3.268953174	3.376114898	2.667804157
AFLA_139300	0.090470293	1.324021938	1.096378087	1.464631329	0.145554481	1.941887873	1.317951396	1.549581223	-0.584058131	0.54702806	0.889507267	1.560514862	2.815463619	2.9800681	2.62335376	2.445961122	2.9989489	2.920609365	3.025560932	2.574492893
AFLA_139250	0.457085631	1.558518438	1.202333771	1.391793033	0.153394784	1.796383653	1.50965582	1.418228934	-0.602020169	0.115819722	1.207952984	1.385629848	2.808190409	2.985810336	2.558803175	2.388066981	2.996958741	2.923267767	3.015523411	2.553214346
AFLA_083590	-0.340140711	0.68434462	0.376819449	0.498914284	-0.275985803	1.238229494	1.070278147	0.983114373	-0.474483981	-0.842085866	0.224319848	0.959475177	2.169733407	2.097754613	1.716309069	1.953360487	2.365192818	2.398125685	2.410077913	2.313810772
ACCO1	0.006164161	1.184804406	1.075257443	0.187560018	0.074864566	1.78690984	1.478755151	1.868177573	-0.89494516	-0.536570352	0.15280105	-0.131233894	1.697139259	2.445447055	1.219243617	1.763455755	2.334794558	2.291884892	2.702412	1.321454378
AFLA_020210	0.397330379	1.28547386	0.386112536	0.5771516	0.465456614	1.850486522	1.729709797	1.59067302	1.170358657	-0.142093255	0.542708553	0.917066285	2.788825035	2.830631105	2.467569098	2.064131512	2.923091467	3.089895139	3.154417365	2.341279411
AFLA_064900	-0.22427626	1.538154687	1.350491852	1.402638249	-0.178330007	1.58801937	1.526888493	1.505088396	-0.759227408	0.455526551	0.711358281	1.3817636	2.480166288	2.546047275	2.278386722	2.143269848	2.616085259	2.538731341	2.657680001	2.365114783
AFLA_028830	0.117287797	0.841235099	0.885794047	0.914133674	-0.161493246	1.703976284	1.51969622	1.535338701	-0.117594084	0.357878953	0.21366523	1.329259444	2.53394437	2.553027294	2.284233151	1.952797826	2.55024101	2.595526354	2.699655477	2.341416548
AFLA_069330	-0.257318871	0.645705893	0.513990363	0.62122231	0.168745697	2.051189022	1.685193225	1.602939977	-0.430338258	0.05673589	1.013656339	1.230610909	2.300019592	2.331074186	2.104424404	1.722681265	2.459763778	2.492795952	2.57708924	2.133794435
GRMZM2G052571	0.697582144	0.233247868	0.514755315	-0.014823315	0.562918005	1.907654546	1.787929499	1.37310338	0.27993126	-0.642111501	1.002428942	-0.027037688	2.140748556	2.283196854	1.678394518	2.279384353	2.264071593	2.345173139	2.405284006	1.862674642
GRMZM2G101741	-0.014864341	0.646739183	-0.032610848	1.406296342	0.091218691	0.251720608	2.062425797	0.055877319	1.234719791	0.36257919	1.379699983	-0.125292744	2.404705829	2.455777226	1.813698889	1.596346904	2.402324988	1.822549786	2.266947994	0.526080252
AFLA_004650	0.452442351	1.211205739	1.257148287	1.068033386	-0.123435836	1.909438926	1.666638843	1.643829707	-0.363793827	0.203708802	1.307434923	1.634217835	2.437743517	2.521820112	2.067586063	2.062037443	2.570481068	2.630171665	2.651868063	2.447444255
AFLA_017610	-0.492233943	0.26891462	0.918820341	0.340223778	-0.1529494	1.879855553	1.501307897	1.501722099	-0.246021272	0.517017523	0.953661574	1.306069106	2.052318061	2.144317774	1.810667272	1.689206214	2.19107007	2.248883505	2.316573746	1.911426649
GRMZM2G156877	0.624785414	1.093738802	0.850911388	-0.059003499	-0.159276146	1.674304628	1.662982711	0.777644628	-0.026142056	0.352633882	1.075528553	0.924488531	2.1589737	2.442248205	1.804857148	2.089135654	2.416243589	2.405765249	2.516201687	2.041495536
AFLA_092450	-0.056994627	1.013016339	0.764042221	1.024493159	0.53804199	2.283490346	1.891619569	1.904088401	0.606855766	0.527609567	1.375194186	1.619641659	2.478767914	2.605767028	2.200731295	2.017687882	2.649312453	2.727146896	2.782639962	2.198878566
GST7	0.026234934	-0.057240382	0.237946132	0.104215248	-0.006075101	1.160570032	1.17861094	0.830042906	-0.872133005	-0.719595686	-0.041470319	0.926776656	1.62052105	1.708167832	1.374381683	1.560629492	1.6864847	1.701112493	1.776793757	1.511147612
AFLA_129440	0.606993962	0.734162399	0.95230653	0.975028878	0.28904404	2.14198543	1.819618599	1.754305379	0.010218178	0.918904399	1.370019028	1.630699193	2.43117153	2.547354284	2.122304098	2.109663197	2.622284611	2.725413658	2.765480175	2.34436944
OPR1	-0.192645716	0.126470234	-0.639682844	0.17015593	0.102784726	1.0796295	0.773353918	0.388496713	0.121329221	-1.069026957	0.616432392	0.498021906	1.620453986	1.786270741	1.380858663	1.349075363	1.693626727	1.530140319	1.798755081	1.250930003
PR-1	-0.298744751	0.607445948	0.603303327	0.429800781	0.360970377	2.022692307	1.831435562	0.876028114	0.227156392	0.821360361	1.206043697	1.258466814	2.023060578	2.174974109	1.925865005	2.022165088	2.109749186	2.400473011	2.418796914	1.786680333
PRMS	-0.431859232	-0.122307418	0.344013233	-0.109606588	-0.0252617	1.484170814	1.342406128	0.712483108	-0.944427674	1.051475381	1.137935116	0.902084673	1.508777338	1.429868967	1.373926359	1.716939659	1.406479845	1.822483598	1.695885822	1.666807795
AFLA_037160	0.353261786	1.126126471	0.972226401	1.125668565	0.071696938	1.841398742	1.5740519	1.617272026	0.104991658	0.839324831	1.051540222	1.493619898	2.382549416	2.448843737	1.985433945	2.033215432	2.507129223	2.536169452	2.564651206	2.252032423
AFLA_037480	0.226483515	0.994010228	1.027641578	0.883769658	-0.05119106	1.927837909	1.676978336	1.681716751	0.170613186	0.586727785	0.551656633	1.583788196	2.128578616	2.198012293	1.900408213	1.891264966	2.312695902	2.375447387	2.42123641	2.124975557
AFLA_028700	-0.258632154	0.892395828	1.029307439	0.635505247	0.256032831	2.147314944	1.779069584	1.785894994	0.735055422	0.848742505	1.399252075	1.572304528	2.265266208	2.357413969	2.070088987	1.914631566	2.388557689	2.391197515	2.447226353	2.012832621
AFLA_042390	-0.492701768	0.276896405	0.183662727	-0.054238603	0.518167878	1.051610671	0.900305899	0.80549199	-0.123440722	-0.085815212	0.854655127	1.120134036	1.690784868	1.709341177	1.369386386	1.625042752	1.908899919	1.938668527	1.997877664	1.784214512
AFLA_113120	0.216774319	1.506578434	1.224195538	1.389251666	0.653792243	2.255376388	1.961319028	1.956568862	0.594216073	0.961269257	1.238762333	1.764905107	2.523266308	2.608117881	2.273774283	2.143319833	2.669286878	2.760730901	2.79718104	2.417830327
AFLA_029260	-0.153112481	1.070384643	1.281737337	1.100783712	0.561525515	2.288815804	1.95354315	1.947055561	0.951964085	0.991509607	1.472458635	1.655335646	2.345116819	2.430103194	2.088573987	2.06015615	2.484596099	2.469346457	2.54037521	2.166721513
AFLA_100110	0.060498624	1.084353698	1.128720359	1.088059079	0.212888667	2.051734294	1.855650972	1.802127831	0.3814723	0.834840857	1.30211476	1.517218551	2.180633332	2.280474437	1.953714802	1.904950205	2.308487555	2.400117059	2.427314076	2.079996423
OPR3	1.638534767	1.41356614	0.839042404	0.973615221	0.411783608	1.407209251	1.756659566	1.334816886	0.663759175	1.046534943	1.390568702	1.909697123	2.60149118	2.676384129	2.194428908	1.567156619	2.740426784	2.627938881	2.743941872	0.998333252
AFLA_033980	0.216706357	0.906895238	1.155382374	1.036578444	-0.041175583	2.099400637	1.78969519	1.798540431	0.666037578	0.894044703	1.333439886	1.567777487	2.191658486	2.27345411	1.926783805	1.874187683	2.311453174	2.322980116	2.373893367	1.942400589
AFLA_078650	0.044988031	1.063672192	0.961358417	0.895787386	0.205709897	2.005820295	1.720078933	1.721940211	0.62316401	0.658278052	1.179087515	1.547737272	2.124104854	2.226067503	1.92055407	1.83083807	2.250369229	2.311858796	2.360670519	1.95827997
AFLA_021080	0.231145764	0.942418506	0.717114014	0.621779949	-0.156426135	1.88174796	1.511083764	1.4729993	0.552711185	0.451131097	1.29338585	1.363013844	1.961479893	2.063096588	1.75559931	1.7207084	2.116515965	2.147029204	2.209231205	1.963882581
AFLA_025100	0.204570472	1.276965931	1.18419033	1.223544126	0.402861398	1.922136186	1.770586904	1.768201834	0.50199287	0.612837469	1.305433983	1.727173554	2.254824074	2.291626144	2.017069062	2.006764364	2.401886702	2.409224922	2.464107546	2.142987014
AFLA_112090	0.113120278	1.138430468	1.234638652	1.179849141	0.44907533	2.288559667	1.965913	1.943820858	1.090294551	1.136820113	1.47835089	1.689929658	2.335444566	2.426118521	2.060911091	2.204009765	2.483544056	2.467863413	2.535117203	2.229443324
AFLA_031390	-0.069615357	0.773969368	0.971023813	1.034064369	-0.033855352	1.91797806	1.61392561	1.595882639	0.713782139	0.771836681	1.275855361	1.312554655	1.994144301	2.08014115	1.712993038	1.719906756	2.135167781	2.119080163	2.178853164	1.780310745
AFLA_101160	0.292638695	0.990970458	0.89967615	0.861556228	0.324556498	2.020757602	1.703290541	1.694581095	0.731131964	0.5424642	1.263213193	1.436504118	2.098471772	2.17452929	1.814209935	1.929191109	2.227131687	2.20103706	2.28973704	1.915323254
GRMZM2G396212	0.123162624	-0.011914427	0.333199194	0.209164362	0.573467507	0.742180195	0.381783251	0.595470853	0.099720637	-0.891685656	0.09262364	0.281870345	0.371636428	0.95071484	-0.300809602	0.456055506	0.936199488	0.421694573	1.03713213	-1.898772533
GRMZM2G073548	0.61564969	0.012314672	0.21526618	0.1947224	-0.626264631	0.913269479	1.084550918	0.122091312	0.842660545	0.2613885	0.80694297	0.881981506	1.707247898	1.750353113	1.33561583	1.265623064	1.630420593	1.430493456	1.587692499	1.413860446
AFLA_134740	0.507663056	1.181858961	1.123189569	1.063818922	0.537525372	2.212482803	1.930153218	1.927922292	1.063082768	0.973245314	1.434374924	1.672749147	2.287640267	2.371944864	2.044628111	2.017013027	2.406478776	2.409524225	2.48313814	2.087114439
AFLA_009000	-0.028474129	0.593981634	0.569791053	0.546850472	0.132662555	1.472715891	1.181714832	1.143718912	0.041895982	0.328333544	0.771719801	0.862648588	1.538709301	1.635696653	1.326180945	1.279978704	1.684854551	1.68076248	1.746594502	1.358873635
SPP2	-0.74838893	-0.233646604	-0.249543696	-0.591856362	-0.927918306	0.384585411	-0.257565718	-0.334497946	-1.335481344	-1.385350563	-1.040140243	-1.031163323	-0.163643717	0.164337956	-0.208201774	0.077209424	0.19521058	0.535972509	0.515403031	-0.476858542
AFLA_050690	0.182118487	1.047405649	1.066578044	0.962000357	0.53016819	1.856277279	1.615703048	1.578797447	0.722637826	0.835909447	1.163696816	1.382546462	1.912171446	1.998020785	1.670285168	1.697411516	2.039924078	2.065450351	2.120458628	1.831047619
ACO31	-0.000983345	0.101965458	0.744945524	0.416702672	0.104535441	1.04032336	0.714056552	0.857917928	-0.189094007	-0.553922799	0.517521489	0.686931015	0.944302366	1.188695542	0.766398982	1.095374563	1.165349737	0.936158946	1.221612471	0.936455251
POX3	1.056054364	1.157554196	1.006748441	0.60618292	0.632294201	1.556864675	1.091290497	1.257050608	-0.065634561	-0.122710619	0.915211194	0.02885613	1.13371943	0.970885634	0.855022324	1.159117766	0.736439471	1.455959359	1.146840383	0.54714945
ACO15	0.068569583	0.100953891	0.531050773	0.018096652	0.683124193	1.013003889	0.778500405	0.898841752	0.237948715	-0.18973288	0.037229097	0.624919638	0.895014431	1.269877798	0.870916403	0.994086196	1.197164838	1.117075082	1.365012389	0.808990487
OPR2	-0.127709853	-0.299160981	-0.149039721	-0.240832777	-0.182430456	0.534782676	0.387911497	0.098834354	0.147071044	0.081273637	-0.316612803	0.266626263	0.816473103	0.905169919	0.542378297	0.535773943	0.87605965	0.785991967	0.912612568	0.581748031
LOX10	-0.605860365	-1.402605201	-0.335822785	-0.750314488	-0.996221524	0.383117183	-0.400271639	-0.825725039	-0.52239728	-0.248631944	-0.055541497	-0.815521091	-0.466864623	-0.914245645	-1.322801577	-0.681022571	-0.508100572	-0.30012507	-0.575903631	-0.748831664
ACS47	0.077371503	-0.07361234	0.143244252	-0.225268465	0.110601883	0.532636132	0.403149315	0.396364168	-0.167408866	-0.201726769	0.309208749	0.250436076	0.71039032	0.943610223	0.34019071	0.397649182	0.932806125	0.698320299	0.929975613	0.084112063
LAC3	0.2312625	0.098639958	0.349438083	-0.195616018	-0.381213129	0.384057746	0.166737245	0.250379959	-0.278755907	-0.368212731	-0.108661164	-0.083749331	0.419276334	0.764222596	0.227999397	0.07432547	0.636912859	0.77967792	0.849071255	0.352398319
GRMZM2G025190	-0.199614704	-0.367647406	-0.247400474	-0.356477398	-0.329541903	0.046380074	-0.185572727	-0.408977139	0.075881112	-0.04010809	-0.456511107	0.059879101	0.559664707	0.516332682	0.192664058	0.558542481	0.462644684	0.268576893	0.130403061	0.70336613
GRMZM2G474326	-0.190287237	-0.0810393	0.226806118	-0.060843397	-0.474867085	0.403931783	0.219998457	0.260842187	-0.410170193	-0.1542309	-0.073658802	0.043668452	0.538290727	0.762271014	0.174056692	0.437194142	0.721735592	0.50652264	0.699933153	0.409314509
GRMZM2G035599	0.459737415	0.001809135	0.116802135	-0.149012541	0.007150297	0.584195427	0.100329499	0.393915564	0.246764948	0.415016051	0.327095136	0.514402539	0.25393983	0.525958164	-0.645199743	0.531184724	0.926499857	0.577561239	0.502825149	0.628682898
GRMZM2G075283	0.096509888	0.362605776	0.49315884	0.302023714	0.723724688	1.212583295	0.848747567	0.825577436	0.509186908	0.649246833	0.890576375	0.535245477	0.992237711	1.091485491	0.656876419	1.251348285	0.899323476	1.107429248	1.223666304	1.018847005
GRMZM5G874903	-0.742293266	-0.441954954	-0.325955999	-0.360927065	-0.629183433	-0.323854354	-0.612498991	-0.570681137	-0.406211305	-0.138392158	-0.526886787	-0.586383609	-0.679624168	-0.796431715	-1.41855486	-1.240636712	-0.961772803	-0.520557314	-0.712117951	-0.209535146
GRMZM2G117989	0.138730741	-0.069744998	0.300788784	0.119683731	-0.124595611	0.821197892	0.574603375	0.522370068	0.06602816	0.376726235	0.481553906	0.049535742	0.713620357	0.794152702	0.526567041	0.663185361	0.721177105	0.777276016	0.82137567	0.64531687
PR-5	0.185201715	0.171136552	0.430888068	0.277652056	0.435491166	0.983200884	0.832425343	0.773650595	0.351570253	0.671328131	0.692717475	0.472999091	1.051265191	1.024149183	0.803578071	0.873995729	0.957324268	1.071969342	1.052052779	0.877014398
GRMZM2G066345	0.146088502	0.010168865	-0.037798906	0.079266482	-0.035786343	-0.240800966	-0.066897928	-0.048326162	0.163785567	0.080691603	0.115255888	0.010923822	-0.08575093	-0.205671397	-0.535848379	0.042280621	-0.287845557	-0.665142453	-0.929976884	-0.45374659
GRMZM2G004211	0.903031616	0.644566798	0.675286732	0.56762805	0.169352638	0.222229277	0.363477279	0.695228066	0.78413111	0.816958745	0.758895826	0.712749724	0.476657202	0.448722395	-0.168111846	0.479681231	0.764782687	0.253943573	0.682469166	0.344605787
GRMZM2G032219	-0.052028866	-0.157606554	0.056345449	-0.012904686	-0.179672519	-0.334219088	-0.316715814	-0.42505655	-0.067854291	-0.100939226	-0.198338756	-0.222710394	-0.404359884	-0.51457453	-0.613867495	-0.202889336	-0.259230363	-0.927771403	-0.804450792	-0.376916088
GRMZM2G150474	0.32391241	-0.243759257	0.148501467	0.164307831	0.210619664	0.611141162	0.337286115	0.178719247	0.241807856	0.191334124	0.297377401	0.336235079	0.543898108	0.667382594	0.327642807	0.672508495	0.664629967	0.592534936	0.715770996	0.649740146
GRMZM2G019090	0.192082503	-0.408680462	0.120791525	0.07160202	0.030108393	0.207521802	0.076560763	-0.102442619	0.206840872	0.226849052	-0.063196787	0.188770623	0.295907036	0.302101521	0.305415247	0.162687939	0.316791936	0.561499396	0.542443595	0.705631883
ACS50	-0.108101716	0.106224491	0.33703195	0.116985494	-0.2248847	0.516572406	0.363766471	0.285862018	-0.131565302	-0.005799296	0.112602468	0.120890819	0.482629982	0.585887344	0.246825366	0.392001294	0.550707152	0.394132817	0.47460756	0.288522351
GRMZM2G453805	-0.070311184	0.014132225	0.179751032	0.087900446	0.111171791	0.534286046	0.296275635	0.346665356	-0.053049729	0.10747673	0.146690128	0.07736294	0.522586681	0.564061702	0.286345562	0.217293502	0.456706182	0.634909885	0.657752926	0.396899839
PR10.1	0.460470015	0.297920607	0.61940522	0.310245321	0.178077149	0.906485508	0.56256211	0.587308181	0.296761214	0.350594891	0.402966385	0.226088112	0.665864942	0.764896254	0.513641881	0.770574578	0.687659202	0.694791153	0.779979097	0.498198059
GRMZM2G028438	0.132743714	0.153671865	0.11885865	0.017625602	-0.154210379	0.168646225	0.077968228	0.09105348	0.025163724	-0.019484506	0.24936356	0.12120014	0.194534918	0.389686286	-0.166674316	-0.045642804	0.431897721	0.170638729	0.358585282	-0.426800844
GRMZM2G098460	0.012136754	-0.390095288	-0.092140822	-0.097830849	-0.002056606	0.063081702	-0.141461715	0.014106953	0.135025276	-0.020762471	0.054225237	0.02620373	0.048442879	0.379450066	0.178543658	0.175615079	0.35359953	0.279998548	0.411523498	0.097944344
GRMZM2G129189	0.113496223	-0.058583241	0.113728171	-0.08642679	-0.103973451	0.470174509	0.172171086	0.148258718	-0.101714103	-0.095959308	0.004587642	0.062404446	0.325560218	0.432421838	0.100453387	0.269584899	0.359504796	0.351722972	0.399813943	0.114731702
GRMZM2G376661	0.038926002	-0.418541924	-0.036918897	0.161489623	0.062914424	0.321954034	0.282752423	0.186644716	0.172194188	0.276129471	0.057955029	0.069243259	0.198542793	0.403982072	-0.080154505	0.121265561	0.239485853	0.106832087	0.366244507	0.136133906
GRMZM2G007249	0.311345592	-0.082310262	0.216059321	0.097639565	0.165250421	0.173116807	0.136029118	0.159871335	0.226911044	0.18995864	0.339548517	0.260130313	0.194635487	0.252010129	-0.337038433	0.104368085	0.26775869	0.025034648	0.078044384	-0.204657905
LIGULELESS2	0.212602962	0.146121707	0.078011838	0.142031242	-0.036089293	0.32105379	0.196035909	0.118460131	0.218884922	0.19520405	-0.043709343	0.307461348	0.089222037	0.28209886	-0.303325725	0.453665807	0.187835888	0.040729444	0.148091081	-0.003709233
LOX12	0.115048049	-0.147475682	-0.163756283	0.070587621	0.181418478	-0.181837776	-0.014328786	-0.164398208	0.063722545	-0.027820528	0.126267907	0.397032128	0.203402565	0.084731904	0.111407407	0.238750744	0.146912114	-0.062178367	-0.075926635	0.256516623
L2	-0.146212561	-0.198376628	-0.173726297	-0.139457458	-0.071413057	-0.270255809	-0.180536724	-0.12689637	0.010402715	-0.198408924	-0.15901855	-0.109354736	-0.270761877	-0.220047311	-0.07498793	-0.209079696	-0.250198049	-0.580880795	-0.630929894	-0.355914227
GRMZM2G428168	0.08037867	-0.046649035	0.043721639	0.076133195	0.080120883	0.273283835	0.181132213	0.106686405	0.321855313	0.138062098	0.25149734	0.178488641	0.29450225	0.413360241	0.095015513	0.400523513	0.445819258	0.400199986	0.472508067	0.230711356
GRMZM2G437912	-0.050352823	-0.194196505	0.128018505	-0.058872424	-0.027045262	0.3340037	0.074096489	0.141683519	-0.08129954	-0.206178514	0.015469494	0.021498044	0.13108336	0.276462807	-0.044575266	0.117746646	0.269802558	0.060779722	0.262212259	0.014483398
CHIA	0.17517085	-0.068760911	0.197171551	0.095705134	0.173669386	0.494428197	0.317231551	0.288127589	0.220732369	0.310265604	0.302485899	0.322829661	0.380535955	0.445562435	0.286920226	0.474043585	0.43015621	0.490111525	0.468750485	0.475004347
GRMZM5G859195	-0.015345268	-0.25085119	-0.086161058	-0.150082652	0.065259294	0.274402407	0.010961716	-0.071684422	-0.029123431	-0.109870805	0.042937209	0.021860826	0.095124724	0.160092179	0.113344628	0.172873598	0.132397458	0.275840907	0.239495055	0.078060434
LKRSDH	-0.201398956	-0.265032141	-0.247469821	-0.218578146	-0.160155507	-0.364313341	-0.271872333	-0.334668468	-0.194508851	-0.096563903	-0.16949399	-0.270211949	-0.330956497	-0.398490679	-0.138546736	-0.209473305	-0.536114882	-0.498925655	-0.483937159	-0.062528763
LOX	-0.074687617	-0.17801574	0.019684632	-0.077160314	-0.229507006	0.022155984	-0.172986913	-0.156112777	-0.255712164	-0.167619026	-0.180960198	-0.275645087	-0.159173642	-0.259495945	-0.364597807	-0.302273608	-0.331936358	-0.43718142	-0.398275887	-0.349821563
LOX6	0.06029804	-0.083767937	0.085521236	0.08076391	-0.053622567	-0.111888895	0.044154558	0.049780566	0.051160708	0.113520211	0.128608354	-0.0415419	0.027470308	-0.083396425	-0.23441723	0.074467712	-0.082590135	-0.311835626	-0.244293265	-0.157441843
LC1	-0.013449085	-0.104558759	0.009322513	0.148810552	0.158717795	0.14727155	0.183975983	0.060300544	0.14230347	0.235736951	0.209415681	0.214089246	0.128217974	0.19204364	-0.077519987	0.325123122	0.130699528	-0.170164694	0.066972107	0.185915808
LOX7	0.054669997	-0.177634127	0.012940301	0.055608319	0.037273817	-0.07883687	-0.028887078	-0.020653549	0.041552673	-0.032754771	0.078020073	0.071009194	-0.031394967	0.025880967	-0.216459851	0.221508477	-0.004507822	-0.213099295	-0.081879331	-0.252174764
LOX4	0.018257254	0.049203237	0.125274165	0.112256725	-0.09534567	0.297962458	0.127569316	0.113123701	-0.039115321	-0.029841154	0.048802443	-0.037506088	0.169957269	0.293859288	0.003207356	0.166871552	0.252975181	0.167804859	0.229910698	0.018019659
ACO35	0.199265477	0.119607967	0.247477683	0.110897283	0.024604591	0.055628748	0.113524371	0.071178536	0.271956362	0.070056324	0.277916007	0.258138734	0.149394263	0.316591239	-0.097230667	0.158113717	0.266079358	0.172853658	0.275762499	0.039870292
GRMZM2G168917	0.185188456	-0.012104041	0.219482959	0.148112613	0.083559481	0.207799823	0.134501418	0.160316502	0.178638943	0.133562931	0.058218393	0.297028094	0.116232783	0.172605307	0.032961094	0.20787697	0.196916334	-0.015658941	-0.065072582	-0.111963982
LOX8	-0.107205591	-0.181013183	-0.056416175	-0.163631261	-0.133903113	0.105031042	-0.013869898	-0.063772741	-0.06090192	-0.071472043	-0.074437533	-0.040308214	0.03329516	0.146388955	-0.128072811	0.11233102	0.153310301	-0.107270613	0.110567016	-0.039700369
LOX5	-0.097376384	-0.056884038	0.035678257	-0.002544281	-0.2103936	0.047418368	-0.060902568	-0.089450047	-0.206342677	-0.131148291	-0.082404226	-0.222874072	-0.09115244	-0.094636607	-0.252053621	-0.122678225	-0.14629489	-0.341440726	-0.220655708	-0.177805884
LTP3	0.084046888	-0.097515725	0.091500532	0.071401532	0.041949223	0.034536995	0.023589141	0.093509351	0.147791406	0.202521945	0.076724995	0.165145796	-0.002540658	0.052025238	-0.082330975	0.140404071	0.008323736	-0.055928679	-0.123788131	-0.142875383
LOX11	-0.039752531	-0.133783656	0.019103796	0.010960805	-0.128450538	-0.058717804	-0.023095954	-0.058780595	-0.085696575	-0.038400845	-0.004122433	-0.107054472	-0.003125821	-0.111717219	-0.235051617	-0.028373214	-0.169825063	-0.307115771	-0.299931059	-0.134483764
GRMZM2G129083	0.012272716	-0.14088887	-0.039238187	-0.033070265	0.039891439	0.014477638	0.046127256	0.007638351	0.097320095	0.158374873	0.116406714	0.084315588	0.013986016	-0.037033226	-0.069166655	0.205553713	-0.015154563	-0.148363661	-0.089817188	0.104936581
LLS-1	-0.04388862	-0.065618662	-0.07763233	-0.147134311	-0.137503504	-0.003898873	0.004813168	0.012390343	0.002083364	-0.084143071	-0.088828221	-0.082152676	0.000126702	0.161164599	-0.075724033	0.050168193	0.175769145	-0.046575406	0.133077445	-0.019289547
GRMZM2G077183	0.060230484	-0.157745113	-0.019166205	-0.057862568	-0.028923481	-0.134227537	-0.095020999	-0.052781687	-0.006286471	-0.114323123	-0.128402872	-0.015278052	-0.07050099	-0.065140332	-0.131906216	-0.08348322	-0.022747291	-0.292492854	-0.155708521	0.115743791
LOX9	0.044594662	-0.014227245	0.102950373	0.077500342	0.014549952	0.076304016	0.060583771	0.088419675	0.029534602	-0.041756146	0.037872823	0.030471802	0.038199069	0.108596128	-0.206248763	0.045778301	0.092225015	0.013590371	0.053838025	-0.202440405
GRMZM2G161905	-0.008741253	-0.080608896	0.035441564	0.115693305	-0.081635378	0.104973429	0.116142427	0.006917607	0.012602209	0.115440866	0.057702744	0.014947257	0.041606631	0.102303368	-0.122996245	0.196104372	0.056273998	-0.00550921	0.121258279	0.090958663
GRMZM2G153984	0.069869249	0.033854665	0.14554995	0.058675057	-0.04166732	0.065140969	0.074327815	0.079365685	0.142483683	0.106548343	0.07652998	0.027286347	0.053759654	0.078461773	-0.096480244	0.128902181	0.088767282	-0.102333278	-0.032040328	-0.096850959
LIP1P-1	-0.096098048	-0.09068808	-0.10951586	-0.119361814	-0.127115285	-0.201630925	-0.196912373	-0.186546341	-0.06344486	-0.133136835	-0.234791888	-0.222269258	-0.192677402	-0.201851047	-0.13367004	-0.139489572	-0.221656893	-0.366578481	-0.311950373	-0.144673365
GRMZM2G033208	0.046549215	0.047618448	0.12793056	0.114635901	-0.00171322	0.227590077	0.119419409	0.096453091	0.022988691	0.006822204	0.078434091	0.023252061	0.15581125	0.236275822	0.014054992	0.139953826	0.208389377	0.140478612	0.180011114	0.058978319
CAT2	0.132719603	0.048433146	0.036869029	-0.055545772	-0.065325327	-0.101155319	0.07179591	0.026891815	0.026364679	-0.080677895	0.026854082	0.06837817	0.068503124	0.067580655	-0.021825294	-0.003261464	0.028954287	-0.042310932	0.03104347	-0.172000111
GRMZM2G368890	0.054145942	-0.006865858	0.110319125	0.104194185	-0.047397421	0.082766146	0.104941972	0.062699294	0.079471598	0.183275494	0.04838753	0.044560204	0.069494343	0.09414007	-0.009777245	0.130231347	0.078890305	-0.114506546	-0.066073455	0.044531542
GRMZM2G148333	-0.028486884	-0.067759209	0.016208135	0.011950124	-0.040142198	0.056580752	0.019071236	0.019431105	-0.002820821	0.012690013	0.067617396	0.029587294	0.041717653	0.072319282	-0.117595394	0.149503462	0.065636911	-0.088569262	-0.031096551	0.005475327
CHIB	0.055671408	-0.04415012	0.034250821	0.056317032	0.025687789	0.050315377	0.03055589	0.021692128	0.094340438	0.115599494	0.101707337	0.084483372	0.048303909	0.060458457	-0.048336026	0.190967095	0.067170658	-0.025661802	-0.015376669	0.082059086
MMT1	0.049741117	0.060140081	0.127431744	0.114829514	0.004593637	0.083804582	0.129733903	0.180383084	0.002727015	0.009994721	0.06170112	0.01865697	0.112140944	0.118573891	0.030781748	0.132736412	0.11570371	0.013823288	-0.018588033	0.031499781
GRMZM2G033570	0.015159987	-0.051994757	0.043273297	0.05962203	-0.007294933	0.040560558	0.057308962	0.027488189	0.029418197	-0.005769012	0.058755825	0.06534196	0.081177921	0.093938971	-0.026038018	0.107001394	0.073855071	-0.029151906	-0.035005065	-0.010653389
AFLA_116100	8.360295238	9.681979248	8.313685772	8.985656902	8.621095571	8.970082508	8.748925483	8.537331824	0	0	8.880047174	0	11.05235381	11.61098983	8.301144745	7.515528782	11.1063204	11.74134258	11.00760952	0
AFLA_083150	8.271846078	9.593172407	8.225254803	8.89700161	8.532552113	8.881431535	8.660340228	8.448817303	0	0	8.791421957	0	10.03765261	11.29462256	8.212718743	7.427485338	11.38203161	11.65390438	11.39074771	0
AFLA_103550	7.977073583	9.297877264	7.930510332	8.601931776	8.237639519	8.586367681	8.365368039	9.861330739	0	0	8.496393832	0	11.16600672	11.12503374	9.784479723	7.133412429	9.834419938	9.277468546	11.34301	0
AFLA_032900	7.318324055	8.637206138	7.271867877	7.942042732	7.578352115	7.926501215	7.705851421	7.494821401	0	0	7.836663053	0	10.00586741	9.950148783	7.25936894	6.477268416	10.27065222	10.69464495	10.43363498	0
AFLA_126250	6.458336113	7.772227438	6.412140435	7.079205202	6.717040126	8.495954175	6.843965238	6.633911227	0	0	6.974233051	0	8.21236132	9.080980139	9.161403122	5.623465516	8.874036346	9.521162743	9.563832001	0
AFLA_083010	7.35722721	8.675712923	7.310781151	7.980785206	7.617193875	7.965248251	7.744660156	9.237380244	0	0	7.875435905	9.342592177	9.117685355	9.646646942	7.298284897	6.51631475	10.30770786	9.731734855	10.8091172	0
AFLA_029530	6.039656055	8.413500278	5.993640783	6.658591533	6.29745082	6.643147119	6.423986749	6.214596313	0	0	6.55388978	0	8.71286484	8.657181663	7.832122884	5.209134966	9.131053504	8.402442462	9.139839625	0
AFLA_129080	6.91194354	8.228541006	6.865601305	7.534390603	7.171387439	7.518875817	7.298630186	7.088034991	0	0	7.429196507	8.894504143	8.669870391	8.571225337	8.712699225	6.073545184	9.648738161	10.15477436	10.16241851	0
AFLA_138340	5.563140385	6.868635306	5.517405079	6.179070905	5.819523013	7.589150893	5.945453986	5.737094837	0	0	6.074789759	0	7.306165053	8.396397845	7.348871147	4.739346613	8.492526096	8.612555059	8.65509285	0
AFLA_038330	5.542560566	6.84789781	5.49683693	6.158377901	5.798886586	6.142995493	5.924794878	5.716475036	0	0	6.054110618	0	7.880557192	8.765198888	7.328527896	4.719066144	8.625760415	8.592057037	8.163697919	0
AFLA_045500	2.125331823	3.239161677	2.089353385	2.63194287	2.331425311	3.876837995	2.435237601	2.264373662	0	-7.416777538	2.54350157	0	5.314519839	4.099569227	4.708405029	1.51893691	5.296158807	4.60690437	4.709464392	0
AFLA_127280	5.843582589	7.152384528	5.797669221	6.461436957	6.100865761	6.446013808	6.227184159	6.018165215	0	0	6.356884484	5.981826791	8.514370069	7.49297985	8.216735157	5.015531979	8.568262714	9.305801933	8.470027058	0
AFLA_028810	4.81664531	6.109541835	4.771589618	5.425227787	5.069588419	5.40999162	5.194039138	6.661179343	0	0	5.321982419	0	7.461426915	7.629072661	6.584800237	4.009018757	7.515245099	7.845193635	7.698018351	0
AFLA_065410	4.747251227	6.03891028	4.702270721	5.355053989	4.999819905	5.339832579	5.124113795	4.91854434	0	0	5.251912988	0	7.765056556	6.996887415	6.515008923	3.941458803	7.808148116	8.079575389	7.347290369	0
AFLA_109580	5.489227431	6.794642844	5.443522679	6.104934323	5.745475483	6.0895515	5.871362339	5.663083924	0	0	6.000667372	6.922901252	7.830271462	4.919808028	5.431230125	4.666331693	7.895437603	9.257633596	8.833246357	0
AFLA_030270	4.54958198	5.836207315	6.313310001	5.154494866	4.800807214	5.139332594	6.461521371	4.719939505	0	0	7.676484224	0	4.354700563	6.169128237	6.309475366	3.74998046	7.447993773	7.56808359	7.140879526	0
GRMZM2G080594	-0.045385534	1.42518523	0.957577429	0.2683096	0.077016899	1.14435292	0.141403775	0.0363971	-2.799748918	-1.273366534	0.210465379	-5.134257121	2.069482669	2.759823551	1.395021606	1.753509373	2.840040096	1.765583211	3.042200351	-7.214885208
AFLA_125950	4.5784839	5.867047116	4.533698087	5.184289849	4.830086976	8.444545141	7.33606294	4.749099426	0	0	5.081412153	0	6.303501571	6.205933811	4.521657684	3.777466824	4.672162652	7.604036329	6.6903975	0
AFLA_105860	4.4765589	5.762416657	4.43191803	5.080790202	4.727426533	5.065637761	4.851001493	4.646661806	0	0	8.011877209	0	4.282035302	6.721148268	4.419917371	3.678954346	4.569948677	7.672293561	8.118265392	0
AFLA_073900	2.11835661	3.229936305	2.082466654	2.623834332	2.323964662	2.610751269	3.782123203	2.25706707	0	-6.314614719	2.53557673	4.474141408	4.465544279	4.087451413	3.637715243	1.51362967	4.216090851	5.237602622	5.345771422	0
AFLA_132190	5.031465932	6.329176183	4.986165574	5.642756116	5.285659202	5.627463634	5.410655992	6.884816002	0	0	5.539119133	6.451733961	4.833903162	7.853594016	4.973983893	4.218129218	6.858071546	8.559085233	8.361302348	0
AFLA_105430	4.249371231	5.527932215	4.205105235	4.849461528	4.498323536	4.834394745	4.62106302	4.418141774	0	0	4.74740295	0	7.467379186	6.480889188	4.193207234	3.460465057	6.613442492	7.81456272	7.299060405	0
AFLA_081120	4.240004305	5.518442874	4.195750064	4.839987775	4.488900833	4.824922558	4.611618945	4.408735173	0	0	4.737940871	0	5.950032732	7.032081919	5.992341573	3.451405748	7.399936382	7.962377052	6.336243871	0
AFLA_007130	4.096825025	5.370316085	4.05283272	4.693944974	4.344388435	4.678938083	4.466528926	4.264627417	0	0	4.592305285	0	6.71373852	6.880666126	6.41849394	3.314331338	4.188919317	7.096514071	7.797761675	0
AFLA_123320	4.042126778	5.313387922	3.998246501	4.637996628	4.289115211	4.623015895	4.411003298	4.209529693	0	0	4.536538754	0	3.851089442	7.479570286	5.783585612	3.26220072	7.070362002	7.211705003	7.079434427	0
AFLA_099740	3.9858768	5.254898228	3.942112666	4.580465831	4.2322719	4.565511469	4.353901484	4.152866916	0	0	4.479191756	0	6.809845907	6.539086202	3.930352163	3.208633035	6.857084971	7.46500153	7.019161974	0
AFLA_067510	4.021437713	5.292320118	3.977589025	4.617009216	4.268274082	4.602033225	4.39010235	4.188732933	0	0	4.515586084	0	6.634795397	5.624668646	5.764007004	3.242317679	6.688405766	7.809157123	6.870592434	0
AFLA_077660	3.995226011	5.26502127	3.951431919	4.590188928	4.24178236	4.575225672	4.363487783	4.162326652	0	0	4.488854283	0	3.804586557	6.934824385	5.735750465	3.217359264	6.868948706	7.657100543	7.030972765	0
AFLA_074890	4.651569298	5.941255373	4.606698519	5.258203065	4.903586236	5.24300481	5.027644925	4.822476891	0	0	5.155224395	4.78087467	6.966074886	7.460046712	4.594634663	3.848418391	7.346240035	7.851223221	7.966094574	0
AFLA_040190	4.608754197	5.896739172	4.563960378	5.214488714	4.8603683	6.609198601	4.984244975	4.779383475	0	0	5.111646928	0	6.918977898	7.885682651	6.369798577	3.80730251	6.984116267	5.876647087	7.481825766	6.851602061
AFLA_048550	4.480398344	5.765221494	4.435779975	5.084251321	4.731126797	6.477173754	4.854624381	4.650409372	0	0	4.981671655	4.604477362	7.112708409	6.097825785	6.238079191	3.683115481	7.166471634	7.240376481	7.875869283	0
AFLA_062940	3.846162502	5.110597895	3.802673383	4.437872424	4.091181013	4.42297298	4.21223064	4.012189061	0	0	4.336986421	0	3.656927207	5.443536561	5.582394558	3.075491109	6.985039817	7.742419143	6.875497394	0
AFLA_056340	4.376588729	5.658639858	4.332123851	4.978793597	4.626541872	4.963685381	4.749707344	4.546058614	0	0	4.876443757	6.63010507	4.182865324	7.172411072	6.131279795	3.582944368	6.744364666	7.877034809	7.241396137	0
AFLA_033960	3.689947156	4.945969572	3.646864444	4.277042971	3.932863853	4.262242046	4.052980872	3.854516523	0	0	4.176839462	0	5.367498114	7.100511261	6.668587288	2.928415194	6.330612798	5.972886525	6.701100109	0
AFLA_138440	3.605086465	4.856683513	3.562229735	4.189669383	3.846843995	6.352727805	3.966453405	5.393198445	0	0	4.089828995	0	6.184131454	6.350461957	3.550717672	2.848702452	5.366745332	6.869475042	6.419671431	0
AFLA_058270	3.655385271	4.910199967	3.612378849	4.241695637	3.897922442	5.612170599	4.017881307	3.819688483	0	0	4.141595628	0	5.33318229	6.694607095	3.600825931	2.895688229	5.983136846	7.291254276	6.666023882	0
AFLA_023640	3.598483191	4.850215467	3.55562767	4.183094346	3.840242957	4.16834398	3.959858664	3.762246847	0	0	4.083243942	0	6.178464706	6.884087943	5.311929662	2.842208292	6.23203006	6.560957227	6.602786444	0
AFLA_116820	3.550968058	4.799923044	3.508254739	4.133991149	3.791996299	4.119273754	5.411291937	3.714223642	0	0	4.034370409	0	6.341202187	5.735724109	3.496781973	2.797897184	6.659403203	6.811457005	6.550153261	0
AFLA_088510	3.571320929	4.822011352	3.52852876	4.155272971	3.812764358	4.140535067	3.932247349	3.734863001	0	0	4.055510742	0	5.827073052	6.916518385	3.517034522	2.816560812	6.565613857	6.707203051	6.574831347	0
AFLA_124830	3.638432242	4.892629451	3.595465281	4.224336411	3.880772961	4.209557547	4.000649983	3.802597692	0	0	4.124289748	0	5.316606511	6.170046868	3.583923213	2.879680155	6.758344985	7.360928379	6.648991306	0
AFLA_042650	3.543028757	4.791550467	3.50033818	4.125800936	3.783940644	5.489138727	3.903184493	3.706203406	0	0	4.026216061	0	5.794508014	5.727173139	5.252352953	2.790476262	6.379761992	6.986551294	6.54158467	0
AFLA_001050	2.088594254	3.195820599	2.052920351	2.591588549	2.29307224	2.578557926	2.396148437	2.226522929	0	-4.691115596	2.503695895	3.756531212	3.564220461	5.183256371	3.60431334	1.488395143	4.483255102	4.975873079	5.493508088	0
AFLA_116900	4.21143127	5.488518804	4.167237169	4.810710721	6.065245874	7.877417759	4.582588786	6.902324756	0	0	4.708771521	4.33701527	5.91789725	6.777349635	4.155358835	3.424164306	6.572343042	5.468524403	5.031891365	0
AFLA_048800	1.04603593	1.880903534	1.022004834	2.383395523	1.187527221	2.377887156	2.745417596	1.140786599	-6.310627112	-0.545399051	1.339696317	3.019743697	2.141579824	2.851989111	2.176696006	2.015469372	3.673312509	4.11211822	4.173403943	0
AFLA_057570	2.09384415	3.200940822	2.058151304	2.596950409	2.298402179	3.83087807	2.401500671	2.23183209	3.397039726	-4.869102156	4.57319273	0	1.939974439	4.051870525	4.146483532	1.493115353	4.685194928	4.5592979	4.844886761	4.659575057
AFLA_104830	3.292845828	4.526499582	3.250923883	3.867092178	3.529816559	5.722217152	3.647337546	5.604213278	0	0	3.76873345	0	5.520719088	6.008842192	3.239667632	2.557726254	5.030046504	6.627930871	6.265979163	0
AFLA_016580	3.177012951	4.402598254	3.135498947	3.746688264	3.411882384	5.880998609	3.528478995	3.335988996	0	0	3.64899334	0	5.712840087	5.657692367	5.948276786	2.451031237	5.766254731	5.412701073	6.135344319	0
AFLA_075320	2.065704483	3.168935063	2.03021143	2.566546929	2.269223312	3.800961567	2.37186196	2.202972299	0	-4.095934265	2.478982441	3.224598932	3.534017948	4.717671099	3.574092824	1.469200528	5.092250224	5.070650551	5.216544659	0
AFLA_074760	2.057942572	3.160008997	2.02250714	2.55812159	2.261159752	2.545152522	2.363663575	2.195001749	0	-3.941246933	2.470654712	3.216452465	4.598831348	4.92924567	2.013020158	1.462642437	5.004427489	5.061380809	5.207135244	0
AFLA_083670	3.193022408	4.42011618	3.151441914	3.763484408	3.42824206	3.749025852	3.544998055	3.352240036	0	0	3.665668558	0	4.831269226	5.898647062	5.757608129	2.465612964	6.146188125	6.517305318	6.155593867	0
AFLA_040060	3.066984966	4.284634474	3.025880642	3.632099623	3.299748877	5.758364417	3.415423159	4.807429702	0	0	3.535061391	0	5.803949495	6.140602638	3.014847931	2.350189624	5.643747081	5.29117765	6.01238159	0
AFLA_109730	3.156793877	4.381593469	3.115338262	3.725893332	3.391376929	3.711462155	3.5078576	4.909718979	0	0	3.628269294	0	5.37265877	4.697270831	4.834855238	2.43222961	6.225234792	6.688482589	6.116490914	0
AFLA_095990	3.669549352	4.924695115	3.626515893	4.256116555	3.91221697	4.24132607	4.032227353	3.833944883	0	0	4.155986377	3.78371331	5.346445677	6.70826695	3.614955507	2.909168514	6.517759443	7.124904423	6.679654867	0
AFLA_053210	3.62942276	4.88463791	3.586402931	5.589295984	3.872053081	5.582879894	3.992065153	5.420930879	0	0	4.115835805	6.552463309	6.212597623	6.37792965	3.57484662	2.869730867	5.394409292	5.909273228	5.688196443	0
AFLA_057600	2.996054093	4.208917556	2.955208169	3.55834618	3.227500454	4.891200872	3.342604521	3.152649718	0	0	3.461706214	0	5.192337054	6.146719582	4.656632417	2.285137593	5.256632608	6.293689114	5.93525074	0
AFLA_131880	3.545324408	3.126169299	1.993992507	2.5266137	2.231180382	3.754557966	2.333122672	3.600026039	0	-3.483604239	2.439566631	2.062359518	1.877530942	5.102769044	4.069106679	1.438637089	4.606171103	4.726574266	5.167962276	0
AFLA_108370	2.885274879	4.087981648	2.844926778	3.441892675	3.114135758	5.551389271	3.22809046	3.040079343	0	0	3.346088642	0	5.383695168	5.548417602	5.093062292	2.185239067	5.795234498	5.763968438	5.342580804	0
AFLA_002030	3.557719584	4.807409401	3.514978817	4.141090331	3.798896496	4.126364529	3.918261575	3.721076891	0	0	4.041412505	5.983736853	3.371902205	5.131767218	3.503498612	2.80408646	6.397819162	7.004858424	7.032755322	0
AFLA_018600	3.541226605	4.789446287	3.498542506	4.123893588	3.782099564	4.109184546	3.901322096	5.323595494	0	0	4.024329758	5.739479833	5.790311396	5.109214722	5.248090503	2.788785251	6.741634363	6.496417562	6.071369989	0
AFLA_077080	3.554764555	4.804508486	3.5120269	4.138125542	3.795930121	4.123399248	3.915293414	3.718113039	0	0	4.038445129	4.914541297	5.81062518	6.300135345	3.500547584	2.801238943	3.644351232	7.182886174	6.967490585	0
AFLA_138670	2.885068133	4.088366075	2.844706358	3.441908696	3.114012378	3.427732614	4.681903988	3.039927853	0	0	3.346061182	0	4.491998263	6.089861724	2.833876646	2.184828602	5.916352374	6.169170232	5.808153228	0
AFLA_001430	2.892856525	4.096766232	2.852462633	3.450052677	3.121965538	3.435869314	3.236037711	3.047830792	0	0	3.354154334	0	5.395887567	5.340960533	4.541921103	2.191897812	5.807330793	6.328649524	5.955186319	0
AFLA_087850	3.439602325	4.68199564	3.397220726	4.01891728	3.678924728	5.375373668	3.797469857	3.601673153	0	0	3.919834821	3.539140744	6.374153811	5.947705694	5.138740094	2.694028668	5.744526375	6.558425462	6.238331921	0
AFLA_076500	1.030420379	1.857959904	1.006651811	1.385888356	1.170436198	3.020019259	1.243389456	1.124170125	-4.936156289	-0.531567408	1.321141434	3.078112417	3.401970471	3.443491488	3.076123845	3.133786093	3.23923522	3.591179124	3.832449466	0
AFLA_071910	2.90653981	4.112122142	2.866074676	3.464593672	3.136027135	3.450390817	3.250273294	3.061774472	0	0	3.368561562	0	4.518748293	5.35950868	4.56015143	2.204087026	5.943646742	6.580701485	5.835355616	0
AFLA_059460	1.932335608	3.95557532	1.897931159	2.420321684	2.130094605	4.111677577	2.230118076	2.065631702	0	-2.575856308	2.33469862	0	3.367765508	5.074926772	4.81710558	1.358075135	4.277763559	4.768381697	4.455791088	0
AFLA_113370	0.828839856	1.565328192	0.808472988	1.139068452	0.949807972	2.64357936	1.933765697	1.873906799	-1.830611342	1.862170913	1.081813465	1.503583591	3.206518587	3.576083486	1.814440893	0.515800755	3.32956981	3.714985358	3.534842001	-4.915896056
AFLA_122430	3.440499757	4.684100628	3.398087946	4.020283736	3.68000184	4.005630255	3.798642705	3.602690422	0	5.251448811	3.921112078	0	5.104672144	5.620529401	3.386697854	2.694436876	5.195372418	7.104231042	6.961313058	0
AFLA_014160	1.032014772	1.860768297	1.008210438	1.388006346	1.172238916	2.774176069	2.277159492	1.125904404	-5.011847353	-0.533024395	1.323165111	2.52538417	3.207670231	3.966035619	1.001870629	0.659024622	3.691462668	3.505619023	3.943650903	2.509320178
AFLA_084130	2.737088823	3.92651121	2.697419521	3.286090428	2.962446093	4.598444967	3.074858771	2.889461564	0	0	3.191388733	0	5.427953867	5.763092433	2.686778872	2.05202025	5.626054516	5.996308967	5.449376366	0
AFLA_019030	2.802991979	3.998946018	2.763002386	3.35564492	3.030013233	3.341556173	3.143165617	2.956517451	0	0	3.260405577	0	4.400409729	5.617823743	4.441729507	2.110950881	5.917400646	6.2253468	5.852139634	0
AFLA_005650	1.032164158	1.860861057	1.008356404	1.388179109	1.172404184	3.024618471	1.245469768	2.209907136	-5.010548962	-0.533249491	1.323338048	2.864755258	3.483272166	3.4482896	2.146434769	0.659102121	3.839624656	2.998838527	3.795698001	3.071563589
AFLA_093840	1.919363783	4.343319066	3.39179356	4.096412264	2.116491317	3.613354775	2.216222352	3.459703797	0	-2.491460201	2.320514445	0	4.205334043	4.151389257	1.875902282	1.347445083	4.816893638	4.579573959	4.618105845	0
AFLA_054470	1.984894609	3.074168792	1.950050183	2.478083108	2.184983334	3.698787083	2.286065323	2.119796897	0	-2.990078252	2.39167412	4.429389036	5.077623844	4.454252967	1.940723853	1.401674031	5.052173845	4.012103589	4.707406256	0
AFLA_138320	2.721261246	3.909939615	2.681651503	3.269682679	2.946327073	3.255680868	3.058622778	2.87342842	0	0	5.346948721	0	4.31143513	2.24098994	2.671027269	2.037621734	5.730053334	6.192522081	6.237783405	0
GRMZM2G311500	-0.0771914	0.676871535	0.932973565	1.127009545	1.438166711	2.169665226	0.112806297	0.006052172	0.028467607	0.39489729	0.182941684	-6.427755993	0.896617224	2.568769606	-0.103780055	-0.401090435	2.311775229	2.652172787	2.599830635	1.963106505
AFLA_075420	1.990434321	3.080597735	1.955547176	2.484120059	2.190747678	4.186443134	2.291930743	3.551271303	0	-3.042147818	2.397637048	4.436306242	3.990150878	4.246718234	3.479496834	1.406329495	3.526107666	4.675544656	5.322257491	0
AFLA_046780	1.989618304	3.080448694	3.487009366	2.483537487	2.190013799	2.470703261	2.291244798	3.555065247	0	-3.035887386	2.397005925	3.136627946	3.443581897	3.929203886	1.945377314	1.405367434	4.917731952	5.454471686	5.047270604	0
AFLA_020800	3.13443207	4.357622506	3.093058959	3.702610995	3.368590751	3.688198893	3.484885256	3.29291157	0	0	3.605119877	3.233967583	5.66927529	5.834614496	3.081952871	2.411716337	5.722613462	6.050151147	6.70931149	0
AFLA_085950	3.144761183	4.368091933	3.103364183	3.713136842	3.379029847	5.556721935	4.96739319	3.303319707	0	0	3.615628633	3.234822649	5.677149011	5.84257984	4.817840098	2.421409903	5.730544579	4.348631647	6.434667979	0
AFLA_064600	1.962612389	3.047962669	1.927951258	2.453639557	2.161731792	4.619502237	2.262374104	2.096846167	0	-2.798089431	2.367556288	3.593101685	4.920414077	3.889819283	3.445385301	1.383136539	3.49190257	5.115532426	4.81401455	0
AFLA_011520	1.958059015	3.042619126	1.923436101	2.44863989	2.156976949	3.665713852	2.257528434	3.511873997	0	-2.761872733	2.362623021	1.98783935	3.400491129	4.878998022	3.440285432	1.379366006	4.662352	4.929216899	5.136278931	0
AFLA_110720	1.950028028	3.033544946	1.915463653	2.439961581	2.148644044	2.427214894	2.249064001	2.083912924	0	-2.701172977	2.354035296	3.886191655	4.2523805	4.412482172	1.906213529	1.372582652	4.65474726	4.92150224	5.406918679	0
AFLA_069250	3.007253715	4.220190583	2.966388145	3.56968894	3.238786219	3.55539802	3.353918358	3.16391213	0	0	3.473039664	5.369662191	5.522692539	5.84816754	2.95542068	2.295766018	5.576016825	5.90337388	6.082892886	0
AFLA_064450	1.015050096	1.836564747	0.991519882	1.367428205	1.153746077	3.563700363	1.226066072	2.904617269	-4.237409831	-0.518309395	1.303181851	2.688200558	3.453985046	3.419044607	2.863380057	0.646904991	2.619054522	3.644060482	3.989125215	0
AFLA_058210	3.036428239	4.253013079	2.995413997	3.600684559	3.26875567	3.586351367	4.855342317	3.193632688	0	0	3.50374625	5.19206114	2.85849551	5.508665774	2.984406156	2.321853618	3.122560691	6.346473154	6.813884141	0
AFLA_021460	2.586252754	3.76259597	2.547302593	3.127377881	2.807930964	3.113524179	2.918749287	2.736064986	0	0	3.0337823	0	2.417708477	4.669863637	2.536858682	1.917207006	5.675039849	6.593343929	5.47234409	0
AFLA_061400	1.905525474	2.979906789	1.871359957	2.390627692	2.102008585	4.540165911	2.201444988	2.037944082	0	-2.407352924	2.305449519	4.51342465	4.39367019	4.132432003	3.370085897	1.33605013	4.588246441	4.31600495	4.598972632	0
AFLA_070590	1.907679804	2.982893248	1.873486967	2.393154981	2.104316491	2.38050737	2.20382896	2.040202478	0	-2.420230087	2.307912397	4.039425993	4.400227687	4.352739296	3.376423219	1.337709457	4.446476467	5.041559039	5.006210144	0
AFLA_060190	2.368821076	3.51653746	2.331203941	2.894370282	2.583495308	2.880855646	2.691152705	2.513796121	0	0	2.803119807	0	5.262365424	5.474236183	2.321122998	4.358213484	5.396681854	5.155189056	5.010128925	0
AFLA_122140	0.818288804	1.549283108	0.798116507	1.125864218	0.938155245	1.98307603	1.001286414	0.898354874	-1.770502558	-0.369053221	3.085104769	-3.507304298	2.469836394	2.952021603	3.003998618	0.508559584	2.936371816	3.620327376	3.610866069	3.454881565
AFLA_122170	2.847027625	4.046775939	2.806840794	3.401879135	3.075064194	3.387745123	3.188661604	3.001258335	0	0	3.306323866	4.970786536	5.342735199	4.353268243	2.796058834	2.150614984	5.60244482	6.124220868	6.171105809	0
AFLA_053530	1.889150088	2.960775872	1.855120315	2.3726787	2.084919714	4.332327685	2.18403594	2.021075678	0	-2.314892805	2.287732823	3.004105563	3.858920051	4.855223851	3.887616192	1.322467034	4.219992333	4.297149358	5.096267767	0
AFLA_079960	2.913440789	4.119806215	2.872941201	3.471903952	3.143110056	4.802596351	3.257439212	3.068800883	0	0	3.375808841	4.217724303	4.527545866	5.368459878	2.862073963	2.210257552	2.998538238	6.512660969	6.461077142	0
AFLA_064390	2.842121042	4.041081266	2.801964225	3.396593598	3.069995003	5.950659556	3.183515442	5.098001415	0	0	3.30110011	4.126860474	6.003063026	4.345249134	4.481955795	2.146313126	2.926524808	5.463245856	5.293763822	0
AFLA_125620	2.79971966	3.995077335	2.759752172	3.352089642	3.026620389	3.338007764	4.584416077	2.953162792	0	0	3.256896931	5.135069472	4.394858907	5.452357107	2.749030104	2.108117134	4.484451281	6.151055237	6.042482729	0
GRMZM2G134597	0.7381709	1.426559756	1.654761778	1.025174818	0.849508546	2.841568341	2.574202831	1.709173442	-1.389098189	-0.317558598	0.971851568	-2.303467887	2.617986204	3.36891368	2.325281431	2.415829185	3.399601393	3.564002554	3.035795426	-2.567136175
GRMZM2G125196	0.993717815	1.807781764	0.970502833	1.342106109	1.130684492	1.332604492	1.202186595	1.085386732	-3.613723069	-0.500448831	1.278490441	0	2.065879266	3.729302864	2.565566866	2.739384262	3.917369207	3.970112057	4.285312185	0
GRMZM2G114186	1.53145897	1.548278021	1.522322197	1.259359842	0.08442523	1.675455063	0.157301488	1.116193931	-5.964029905	1.684293079	0.234972483	0.722882781	1.493282013	1.722668959	1.796095057	-0.427419881	2.422070239	2.129282097	2.843613062	0
AFLA_113290	1.701756522	2.737119559	1.669409307	2.165337384	1.888600667	3.338945029	3.257939327	1.827530988	0	-1.583729537	2.083406741	0	4.127149002	4.535790578	1.660761434	1.169012802	4.732325618	4.932786775	4.466101038	0
AFLA_039730	2.725761759	3.915262965	2.686109684	3.274676813	2.951051279	3.260664629	3.063447773	2.878083317	0	0	3.179972055	4.004309609	5.206913129	5.655140218	2.675473946	2.041260867	4.404505625	5.759235101	6.288144533	0
AFLA_058930	2.62582739	3.803539827	2.586731978	4.474907278	2.848199824	3.154402825	2.959284274	4.310154954	0	0	3.074539013	2.693861064	5.295197384	5.406569144	2.576247893	1.953186933	5.13632282	5.462391573	5.748475893	0
AFLA_062750	1.834972255	2.896441471	1.801417474	2.312885656	2.028225406	2.30040317	3.428277039	1.965162985	0	-2.051265278	2.228786218	2.940929499	4.098751479	4.413939216	1.792441581	1.277910489	4.70823146	4.765446498	5.188965285	0
AFLA_134360	2.645463003	3.825588633	2.606256624	3.18921068	2.868418709	4.493294571	2.979766859	2.796171256	0	0	3.095277948	3.907848548	2.475737113	5.053753264	4.260929772	1.970469287	5.730867893	5.88826087	5.773696658	0
AFLA_002920	1.702047572	2.735014974	1.66976815	2.164592065	3.208108235	4.793480035	3.741041385	4.17837128	0	-1.581796317	2.082851741	0	3.071999643	3.544260916	1.661138281	1.17031771	3.965515023	4.67576055	4.322825172	0
AFLA_068890	1.825447588	2.885329494	1.791972898	2.302439159	2.018280803	2.289976006	2.116066363	1.955347915	0	-2.010545559	2.218474547	3.723787162	3.780748174	4.247463562	1.783018799	1.270035246	4.900306311	4.629142138	5.29085013	0
AFLA_013190	2.138607754	3.253703367	2.102559818	2.64596959	2.345054321	4.377997976	2.449018199	2.277895804	0	0	2.557423821	0	4.180867065	5.390535594	3.664772178	1.530652313	5.014980353	5.347358509	4.455219052	0
AFLA_113540	1.837080331	2.898755966	1.803510815	2.315145903	2.030407635	3.511216066	3.429438972	3.358619705	0	-2.060423143	3.476941467	1.858387665	4.306427355	3.727216131	1.794530882	1.279694299	4.151953112	4.766688804	5.189699568	0
CADAFLAG00013873	1.813452186	3.80287047	1.780094142	2.289016259	2.005658537	3.482235243	2.103153265	1.942922129	0	-1.960866743	2.205274472	0	3.219884454	3.129714075	1.771171666	1.260337778	4.322372224	4.915933616	5.159456551	4.526200544
GRMZM2G316840	0.400402733	0.857152531	1.086734899	1.386842919	-0.468878359	0.576232424	0.506141806	0.445945534	-3.290288668	0.429814757	1.595944978	-5.401829133	0.7965416	0.277923562	0.822110765	-0.904692136	1.617514223	1.561311614	2.104539165	1.334828618
AFLA_084170	1.822587722	2.881404466	1.789149672	2.299087817	2.01521634	3.492793098	2.112901625	1.952349123	0	-1.998298633	2.215206669	3.413465696	4.438958042	3.708482067	3.269509119	1.267845142	4.333326326	4.846183814	5.135851097	0
AFLA_061300	0.985036387	1.794122107	0.96198432	1.331147477	1.121072665	2.691319197	1.192108178	2.137541872	-3.441418351	-0.493188914	1.267926961	2.636529214	3.323138846	3.488965116	2.999175556	0.625371005	3.433564932	3.841986864	3.932503354	0
AFLA_073060	0.980074306	1.786998256	0.95710461	1.32509899	1.115650983	2.265537305	2.625721639	2.129881131	-3.347098014	-0.489084551	1.26205708	0.91601497	3.512277038	3.720109234	2.802644165	0.621858029	3.544100061	3.867822544	3.743011637	0
AFLA_064570	0.974917436	1.779557014	0.952032259	1.318817927	1.110021188	3.899792546	1.180603543	1.065324346	-3.253224076	-0.484905843	1.255962641	2.980965228	3.379005482	3.059708828	3.119395154	0.618183822	3.413239632	3.279040393	3.768794992	0
AFLA_027870	2.433985809	3.589934106	2.395968115	2.964142708	2.65075211	5.023172082	4.162215895	2.580408328	0	0	2.872210725	2.496214784	3.974920822	4.802002345	2.385777996	1.784552219	4.909470579	5.533327249	5.742466422	0
AFLA_046080	1.749360928	2.792671083	1.716617708	2.217496576	1.938279493	2.20523161	2.034260785	4.046218519	0	-1.727259842	2.134898496	1.759506722	4.335870841	4.511497238	3.172774319	1.208445731	4.492986696	4.351026441	4.849409532	0
GRMZM2G082504	1.631776817	2.649105474	1.600203935	2.085813097	1.814439996	3.708785906	3.161206389	1.754683876	0	-1.397015263	2.005374764	0	3.819475569	4.429979472	3.022006928	1.113997867	3.87110691	4.57919313	4.988870007	0
AFLA_129370	1.783611276	2.834258426	3.221523325	2.255705152	1.974284968	2.243352205	2.071072723	1.912027784	0	-1.846010284	2.17249968	3.87299118	4.026558411	3.655126109	3.748275078	1.236168782	4.634837338	4.399047815	5.080269033	0
AFLA_046920	1.620017624	2.633966872	1.588579198	2.072352425	1.801947463	3.687125489	1.894707633	1.742423261	0	-1.368996717	1.992187649	0	4.001479776	4.326383785	3.00123726	3.927884748	4.478507309	4.458476247	4.338824727	0
AFLA_038220	2.363492213	3.510772573	2.325903527	2.888744318	2.578023227	4.164685402	2.685620458	2.508367061	0	0	2.797532794	2.426169067	4.457535916	5.094286138	2.315830384	1.723225095	4.825836194	5.699077145	5.657791027	0
AFLA_043050	0.994644629	1.807606469	2.09168869	1.342731732	1.131522554	2.287580986	1.202963121	1.08625837	-3.651890446	-0.501117476	2.682118352	2.799553057	2.994514082	3.209375874	2.088546786	0.632280791	3.569167403	3.857971781	3.924165716	2.168081671
AFLA_105060	2.437789028	3.594028118	2.399752486	2.968142319	2.654650044	2.954525922	2.763282089	4.092381821	0	0	2.87618457	3.666016133	4.859927235	4.805324812	4.01896434	1.787926394	4.912837934	5.718740146	5.415474028	0
AFLA_123840	1.72669464	2.765584299	1.694161695	2.192351054	1.914499306	2.180139626	2.009975549	3.217261182	0	-1.655305102	2.110124522	3.588008967	3.951745735	4.109914636	1.685463139	1.190013123	4.203083095	4.921003386	5.038099616	0
AFLA_038560	1.717216624	2.753435088	1.684789177	2.181536214	1.90444584	2.169356313	1.999649442	1.843264431	0	-1.626306359	4.265009191	0	4.13902955	3.00136504	3.12997797	1.182547085	4.332175739	4.063379942	4.803153975	4.544834863
AFLA_077330	2.35918332	3.505317197	2.321635101	2.883903294	2.573490809	4.15583831	2.680979694	2.503905978	0	0	2.792781175	4.610250768	4.448153309	5.085029671	3.925612923	1.71968733	4.511700909	5.141433784	5.586128697	0
AFLA_040630	2.270262866	3.404968252	2.233282393	2.788489984	2.481610506	4.542384593	2.587781643	2.412936361	0	0	2.698320508	2.327850452	4.344533338	5.201273059	2.223374947	1.642844476	4.407832971	5.73829578	5.212384391	0
AFLA_064440	0.762432798	1.464272619	0.743297894	1.055866833	0.876424284	2.798850634	2.213928431	2.167598547	-1.492055631	-0.332657492	1.001447547	2.207961138	3.229065848	2.833360062	2.69195251	0.470315076	2.580761788	3.686277088	3.62782988	-2.907329912
AFLA_051190	1.696383015	2.728346018	1.66415463	2.158339103	1.882554572	2.146210666	1.977276559	1.821702147	0	-1.565715069	2.076684704	3.245123689	3.907988314	4.830625115	3.105602832	1.165693953	4.513874726	4.446284691	4.776689887	0
AFLA_059900	3.153570093	4.377460016	3.112142401	3.72227975	3.387995067	3.707858858	3.504396366	3.312237507	0	0	3.624724681	5.312989339	4.785261767	4.689181537	4.827031384	2.429518982	4.875750384	5.386613309	6.356090432	6.320760108
AFLA_104730	0.768568134	1.474780561	0.749294314	1.063995073	0.88336392	1.898349263	0.944001532	0.845197331	-1.515645825	1.205193607	1.009225043	2.227794635	3.214525569	3.285897627	2.140333428	0.474200001	3.48113479	3.662590386	3.722812305	-2.986542094
AFLA_118540	1.505651087	2.491258338	1.475459226	1.942770946	1.680876219	1.931200039	2.987760159	1.623453104	0	-1.13176729	4.212076796	0	3.336557696	3.583782058	2.850362954	1.014631762	4.379649191	4.596783862	4.59827694	0
AC206332.3_FG005	-0.028199323	0.6860534	0.920579438	0.271351917	0.088346195	1.899849404	1.035345424	0.976289471	-2.423337484	0.401501581	0.215908268	1.430923446	2.008416405	2.548153695	2.02531555	1.506514968	2.131652265	2.670868927	2.322123255	-4.193138264
AFLA_064560	0.757370878	1.455832175	0.738342524	1.049280158	0.870746747	3.228007908	0.930662226	2.149586083	-1.471051798	-0.329440581	2.762140802	2.006158904	3.324982314	2.813297603	3.055218262	2.451223993	1.719517422	3.226911646	3.303290958	-2.834656529
AFLA_084000	0.734687666	1.421674427	0.716076993	1.02094201	0.845703678	2.214399099	0.904457849	0.808762068	-1.373836121	-0.315465742	0.967738788	2.153701405	3.133296588	3.367613177	2.739815409	0.451417584	3.335398147	3.610671675	3.566598684	-2.519687996
AFLA_013740	0.566266519	1.145834703	0.551174083	0.802697671	0.657021928	2.135318554	1.71886119	1.899028738	-0.850702423	-0.221126017	0.758167781	-1.234286367	2.953885121	3.404032321	2.458661148	0.340554454	3.74921533	3.851232578	3.886611248	-1.319776195
AFLA_111030	2.282086121	3.418058585	2.245034909	2.801089881	2.49379675	4.554344693	2.600125371	3.908727823	0	0	2.710811799	3.48439279	4.670905744	4.290365483	3.835826324	1.653123255	4.41965492	4.799770987	5.737733383	0
AFLA_042660	2.190048196	3.312837139	2.153630576	2.701704167	2.398435752	3.954294919	2.503272072	3.79854659	0	0	2.612519265	3.880063657	3.685637512	4.718883823	2.143876326	1.574376198	4.813197422	5.103678956	5.583396868	0
AFLA_133740	1.649991848	2.671502468	1.618231971	2.106290114	1.833656494	2.094287433	3.185066281	1.773587324	0	-1.441840452	2.025504186	2.702848029	3.540602507	4.001846843	3.04559549	1.128537962	4.74667948	4.604759526	4.893046341	0
GRMZM2G165133	1.349290704	1.373393281	-0.048399478	0.268247742	0.99294846	1.891473899	1.430848736	0.970436203	-2.368447518	-1.148922556	0.213192595	-3.573584488	2.707789452	2.453351199	1.596531974	-0.325881744	1.798869624	2.348527378	2.607294341	0.970500169
AFLA_004640	1.609822352	2.62191263	1.578480844	2.061044178	1.791243341	3.678152963	1.883776601	1.731876101	0	-1.34539763	1.981040546	3.129905125	3.485681478	3.73541306	1.570105341	1.096564416	4.5356391	4.803926997	4.835403726	0
AFLA_063710	2.160028588	3.278328324	2.123826032	2.669184054	2.367286586	2.656020836	2.471614887	2.299877404	0	0	2.580371764	3.843581919	3.649791639	4.681433541	4.235814909	1.548845148	4.775684333	5.501194134	5.265900248	0
AFLA_065230	0.586840224	1.180562348	0.571297901	0.829736845	0.680203589	2.414146955	1.428944423	1.375144088	-0.902667864	-0.231749755	0.784068823	-1.322746487	2.760809358	3.311370408	1.321909848	2.519117212	3.534714275	3.918656612	3.955935423	-1.417926593
AFLA_124200	0.748688798	1.443042126	0.729815793	1.038524122	0.861191837	1.856107622	1.788457221	0.823769893	-1.432505373	-0.324053614	3.162620867	-2.411554836	2.643872225	3.092564441	2.528018949	0.460981628	3.190571161	3.534501075	3.64735539	2.165803335
AFLA_059840	0.726679049	1.409803239	0.708214365	1.010980209	0.836873804	1.003055885	0.895226646	0.80019619	-1.341238934	-0.310601311	0.958100159	-2.188249638	3.584128089	2.567443939	0.703308739	0.445907463	2.907483735	3.225499091	3.827160389	3.830087375
CADAFLAG00013801	0.763423212	1.465592824	0.744270738	1.884853885	1.775564922	2.265638654	1.811625249	0.839576759	-1.496169915	-0.333325094	1.002620384	-2.57881523	2.777870277	3.120513596	2.118962964	2.467268785	3.286111359	3.3728176	3.560858997	2.805725352
AFLA_059000	2.169944664	3.289592925	2.133673836	2.679878103	2.377558407	3.929052565	2.482044698	2.310039851	0	0	2.590952457	3.854246211	4.217949357	4.15226794	2.123959527	4.446147769	4.281111944	5.204328559	5.51477281	0
AFLA_122100	1.451536964	2.422070687	2.775580287	1.880740136	1.623307697	4.143168745	1.711346762	1.566972212	0	-1.037221839	1.804175266	0	3.552790534	4.49919147	3.576237523	4.136770885	2.816509971	4.305748826	3.084577639	0
AFLA_084140	1.555644996	2.554558213	1.524885231	1.999781823	1.733940392	1.988051189	1.825028247	2.990557077	0	-1.228498095	1.920872964	3.056930398	2.883215444	4.320596023	1.516667371	1.053717176	4.314084719	4.725611851	4.878896493	0
AFLA_117380	1.708313151	2.752884921	1.675671958	2.1761417	1.896866085	2.163861437	1.992794477	1.835236282	0	-1.611027676	2.093461399	4.182486877	4.5116514	3.006181165	1.666945604	1.170834539	4.19725271	3.668772056	4.680371204	4.595829977
AFLA_073960	1.787472145	2.838488849	1.754373125	2.259845241	1.978282606	2.247487454	3.360888456	3.801726505	0	-1.860037792	2.176604712	2.870725525	4.234201207	3.974392004	3.21942095	1.239429352	3.265394572	4.400877519	4.953547187	3.858898307
AFLA_016220	1.498017168	2.482043122	1.46790389	1.934217033	1.672826298	1.922665614	1.762294188	1.615532177	0	-1.11790927	1.856543035	2.976475493	3.62927979	4.057550829	1.459861099	1.008561023	4.371902896	4.792361081	4.705187789	0
AFLA_087960	0.909388806	1.685162929	0.887594685	1.238851392	1.038396195	2.558212988	1.106017853	2.453783846	-2.423436024	-0.433785289	1.178376658	1.639956091	3.181436254	3.396597418	1.954952276	0.571782373	3.800473818	3.890059811	3.787706918	0
AFLA_063690	2.837167069	4.035190829	2.797042162	3.391217954	3.064864927	5.205848994	5.142481582	5.088290827	0	0	3.295796168	4.635792818	5.325123887	5.489871845	4.472212651	2.141981622	4.520642103	4.01599252	3.599661567	4.933901281
GRMZM2G135011	-0.535887178	0.262929359	0.53632888	-0.194817337	-0.401969201	1.145124801	0.658149548	-0.44628509	-4.544239471	-1.972794695	1.121042499	0	1.971115604	2.035140542	-0.564596706	1.162511709	1.612341943	1.868292085	2.160274233	1.222690988
AFLA_089620	2.592926036	3.766623099	2.554017214	3.133196313	2.81431917	5.40128153	2.924961954	4.269003658	0	0	3.039788199	4.355193658	4.723162593	2.122462574	4.195041452	1.924250297	4.78712878	5.170097162	5.001092907	5.168773179
GRMZM2G463167	0.894172536	0.654603201	1.308068289	0.241961052	1.369617661	2.236365578	1.398507398	1.778749326	-2.414960948	-1.18069758	1.671652505	-3.655861108	1.542091151	1.679804264	0.880190573	1.908131331	0.91816057	2.379410393	2.474434853	1.809218484
AC190772.4_FG011	0.742478017	1.433253161	1.663137725	1.030619587	0.854284851	2.627430341	2.171403207	2.125333292	-1.40693877	-0.320194928	0.977102185	-2.347614537	2.493321832	3.295615623	2.646078492	0.456806842	3.092881766	3.32788801	3.685751714	2.150675007
AFLA_123720	2.574344727	3.746025871	2.535536261	3.113473899	2.795216585	4.901261239	2.905628061	2.723612567	0	0	3.020232879	2.631684019	5.231150624	4.964550297	4.173832391	1.907840193	4.765486802	5.148311766	5.25292927	4.850222048
AFLA_076160	0.545720646	1.626248742	0.531085539	1.379853701	0.633816915	0.769017965	0.680977917	0.604352783	-0.801372779	-0.210746218	0.732174539	-1.152285055	3.086101807	3.409660403	2.582630585	0.327331677	3.743237421	3.963204538	3.911752112	2.83059662
AFLA_064470	0.906293039	1.679748123	0.884567044	1.234756296	1.034903169	3.40901268	2.486023735	2.002097045	-2.398504155	-0.431419423	1.174461745	2.926138401	3.410254903	3.204944927	2.390597126	0.569787022	3.199754177	3.49311622	3.590107416	0
AFLA_013640	0.465552588	1.427824389	0.4527339	1.195635757	0.543062421	3.690997063	2.401629032	3.108382954	-0.627733856	-0.172333243	0.630282163	-0.876434782	3.122498314	3.443404609	2.356073167	0.276064035	3.081101331	2.761525257	3.423787772	-0.928635912
GRMZM2G394261	0.926333888	1.70966346	0.904249044	1.259633768	1.056965371	2.171182633	2.781268413	2.476451034	-2.58983209	-0.446759013	1.198529456	0	3.005373813	3.421400519	3.023732161	2.310560246	3.566042727	3.535245842	3.669080207	1.630196603
AFLA_043920	0.709243139	1.381873292	0.691128348	0.988640049	0.81743274	2.160963826	1.717093988	1.660169528	-1.27592782	-0.30012298	0.93660764	1.921164445	2.942615115	3.113740388	2.444781565	0.434266517	3.463529621	3.591461591	3.545409037	-2.245330615
AFLA_061560	1.466156148	2.44078898	1.436428188	1.897514001	1.638867021	3.46721608	1.727346107	1.582235496	0	-1.061790832	1.820610314	3.42179149	3.575339166	3.730449586	3.304384255	0.9839855	4.250656902	4.10771611	4.681116543	0
AFLA_074190	0.892607018	1.660521701	0.871103094	1.218187925	1.019985189	2.946098943	2.048745277	0.977764807	-2.275128039	-0.421323294	1.15835898	2.019443693	3.223258234	3.25459565	1.926879262	0.560033405	3.507283001	3.929456295	3.854287596	0
AFLA_109080	1.292397468	2.215572045	1.264831233	1.696744287	1.453353371	1.685925119	2.679879284	2.613034428	0	-0.806836185	3.768053297	0	3.507535649	4.33382625	3.043439433	0.850984656	3.552613679	4.199926995	3.942405696	0
AFLA_046500	1.434544493	2.400865627	1.405181328	1.861430561	1.605288133	1.85009195	1.692854054	1.549273919	0	-1.009592167	1.785220191	2.414949625	3.881952986	4.204001574	2.752726858	0.959383287	4.206003642	4.538859535	4.569740069	0
AFLA_018840	1.515559584	2.503872081	1.485253407	1.954097909	1.691403875	3.081865946	3.002349642	1.633785888	0	-1.150155303	1.876065021	2.997705231	2.826681189	3.9613962	3.379797561	1.022353416	4.045877052	4.309776733	4.925992523	0
GRMZM2G326222	0.839727528	1.272720584	-0.067801721	0.225822909	0.904194405	0.218117777	1.32519258	1.279759048	0.981281702	-1.039844331	0.174424741	-2.697700145	1.773943119	2.642473685	1.485265611	2.050418801	2.186597437	2.42990456	2.637569703	-2.884704627
AFLA_122160	1.432531891	2.397995405	1.403199011	1.859012361	1.603106098	3.41896833	2.883992717	1.547146279	0	-1.006283705	1.782870312	1.418082419	3.5266398	3.833895373	3.256623671	0.957912639	4.031373969	4.65362348	4.384140672	0
AFLA_017940	1.496342409	2.47890499	1.466267517	1.931956278	1.670924479	3.508696418	2.969697027	2.900951115	0	-1.114780424	1.854391944	2.489066265	4.258557635	4.291648582	2.832176076	1.007500426	3.668481056	4.274195729	4.259466406	0
AFLA_126420	1.455887345	2.427963224	1.426274764	1.885845605	1.627978644	1.874437533	1.716171971	1.571541013	0	-1.044514148	1.809156587	2.91064182	3.764091449	4.166565348	1.418367397	3.164758274	4.160197325	4.395318433	4.667731209	0
AFLA_043670	0.686387978	1.346269345	0.66871373	0.959697358	0.792067532	2.343461221	2.05858713	0.756855166	-1.19283232	-0.286818059	0.908703834	2.388922353	2.8335709	3.232398718	2.524481412	0.418784525	3.21951134	3.446243221	3.553218717	-2.033220688
AFLA_064540	0.909370836	1.684268237	0.887591738	1.238544888	1.038279156	3.415423432	2.491896045	2.007449571	-2.427071695	-0.433722879	1.17813198	1.626150506	3.461091654	3.211295748	2.850331486	2.56501977	2.691427053	3.434821541	3.69754401	0
AFLA_009740	0.54127935	1.619746259	0.526742196	0.769685602	0.628807895	1.689876302	1.308358672	0.599529515	-0.790968001	-0.20852558	0.726574472	-1.135257097	3.042456574	2.932057725	2.771412023	0.324465976	3.543716647	3.916870089	3.892773564	3.14241229
AFLA_025660	2.465354808	3.625942577	2.427131631	2.997961511	2.683209772	2.98429407	2.792299549	2.612527388	0	0	2.905653085	3.708278376	2.300087003	4.845053754	4.057613569	1.811654575	2.545863224	5.886330123	6.065875272	4.197578227
AFLA_041320	0.597104486	1.197110893	0.581350362	0.842975	0.691683986	1.504057585	1.440498748	1.386136986	-0.930429468	-0.237103181	0.796793959	-1.371405392	2.775762246	3.351758678	2.595731189	0.36066872	3.548158268	3.995567958	4.055425678	2.221304863
AFLA_057500	0.543727512	1.107394612	0.529135188	0.772935207	0.631577368	1.907154005	1.647907488	0.602193549	-0.796642729	-0.209746797	0.729681792	-1.144537461	2.502056892	3.56977341	2.167075398	0.326033962	3.69689971	3.85266689	3.865651667	3.050437253
AFLA_075950	2.03671631	1.753389702	0.934394054	1.296865324	1.090400313	3.290323221	2.575608808	2.52699376	-2.971316407	1.465306532	1.234680154	2.840787421	3.169950604	2.393518059	0.928382181	3.407568704	3.099338065	3.525684686	3.549434905	0
AFLA_008260	1.452922633	2.423868988	1.423351293	1.882337302	1.624784847	2.990148905	1.712867098	2.842755121	0	-1.039513083	1.805738676	2.433884828	3.555223714	4.287630964	3.777647005	0.973736903	3.947303006	3.922564765	4.628747136	0
AFLA_137770	0.550505396	1.118973865	0.535761862	0.781897576	0.639233955	2.077929627	1.881994309	0.609562174	-0.812554031	-0.213147445	0.738258222	-1.170663092	2.862268931	3.383208852	2.496318712	0.330389941	3.523791365	3.912388585	3.91388358	2.631852491
AFLA_036400	0.601244924	2.266711893	0.585401236	1.860555024	0.696342822	1.515233493	1.451567824	0.664588159	-0.941466886	-0.239294166	0.801991981	-1.39074978	2.48235591	2.870307451	1.343198267	0.363360563	3.66419549	4.035440951	4.014547596	2.909805595
AFLA_105550	2.409515464	3.561861921	2.371658675	2.937760097	2.62543031	2.924189792	2.733634316	4.056386194	0	0	2.84612094	4.451912534	3.942105965	4.768309079	4.536015985	1.763427719	2.489278489	4.951980852	5.378311128	5.348964455
AFLA_095040	0.502467711	1.528878191	0.488788782	0.718489386	0.585011041	0.71233556	1.900121039	0.557365959	-0.70299006	-0.189692776	0.677563899	-0.993022087	3.121410978	3.444299777	2.812645555	0.299406364	3.486229805	3.713741563	3.696391372	2.848034644
AFLA_129570	0.873927373	1.632871442	0.852751148	1.195104184	0.999462013	2.490780768	1.065384005	1.954976225	-2.127969563	-0.40775046	1.136010897	2.246067222	3.184292177	3.073031584	2.790701324	0.54701121	3.428529183	3.872397022	3.862394191	0
AFLA_124890	0.570169662	1.1532562	0.55497878	0.808091194	0.661508172	0.801361818	0.710334954	0.630978986	-0.859412717	-0.223163736	0.763287418	-1.248456918	2.755279232	3.065579329	2.495022512	0.342935214	3.459238566	3.879631968	3.798077304	3.059989448
AFLA_056870	0.559871947	1.135913474	0.544905691	0.794568163	0.649908691	0.787922851	0.698072784	0.619805445	-0.833942771	-0.217921834	0.750331597	-1.205605563	2.912779345	3.15938108	2.403917392	0.336257571	3.467555599	3.862473827	3.735279209	3.014220488
AFLA_095050	0.509602559	1.049591425	0.495761341	0.727990248	0.59309267	1.306062507	1.246148186	0.56513661	-0.718391127	-0.19310972	0.686643685	-1.017429885	3.185444984	3.463323122	2.929809415	0.303963088	3.475983656	3.703795831	3.700199401	2.734633838
AFLA_014520	1.106685499	1.49840722	1.09722069	0.70955282	0.577547754	1.899525336	0.621375148	0.550219661	-0.69025711	-0.186523034	0.669069108	-0.973653372	3.149761092	3.556958329	2.948771452	0.295424396	3.627746229	3.754017801	3.80452734	2.483025299
AFLA_106550	0.691983133	1.354363562	0.67421453	0.966546024	0.798191344	2.121326305	1.681840638	0.762809406	-1.214559212	-0.289936208	2.722256127	-1.909913486	2.989728738	3.296976295	1.978115775	0.422746418	3.153468786	3.418897079	3.523897282	2.045358292
AFLA_116190	0.576792526	1.722331799	1.30067917	0.817085464	0.669080735	1.467621501	0.718395273	0.638239488	-0.873923439	-0.226738861	0.77186075	-1.271343212	2.949557949	2.99925993	2.36836289	0.34699054	3.519329059	3.972647031	3.916427838	2.766504818
AFLA_095030	0.514322634	1.05773525	0.500374865	0.734258175	0.598433439	0.728001037	0.643564772	0.570273685	-0.728728789	-0.195384447	0.692636979	-1.033899777	3.105587768	3.458801103	2.699686216	1.791090137	3.502549475	3.726240084	3.711615495	2.834044565
GRMZM2G072965	1.39469162	2.349044599	1.365821559	1.815381011	1.562748781	1.804185857	2.826942051	1.507583024	0	-0.947750206	1.740155174	1.369128448	3.465749645	3.986934941	3.489120271	3.593571363	4.203397879	4.118869664	4.321182985	0
AFLA_124500	0.480925979	1.467810216	0.46775123	1.530083298	0.5605184	0.683586882	0.603323965	1.641543691	-0.658743559	-0.17945595	0.649942988	-0.924316539	3.450867613	3.460696059	3.078484938	0.285815627	3.47133482	3.511414129	3.674398329	2.555329618
AFLA_024450	1.393314409	2.347374987	1.364460832	1.813814912	1.561284668	2.905347509	2.826858427	1.50614574	0	-0.94560395	1.73861588	2.816873498	3.465809894	4.247762684	2.691262785	0.927764329	4.203601411	4.118899524	4.463220912	0
AFLA_042210	0.549466845	1.117742973	1.236159777	1.404538044	0.6381258	0.774158038	1.33828201	0.608475385	-0.809248449	-0.212677548	0.737091866	-1.164662527	2.71768458	3.239207811	2.75254984	0.329604866	3.51495048	3.884096365	3.841433339	2.899126707
AFLA_003760	0.523052983	1.581261714	1.517275971	0.745671443	0.608248653	0.739344623	0.653931316	1.222659319	-0.74890136	-0.199567463	0.70357977	-1.066756067	3.172738649	3.1702186	2.61439169	0.312692209	3.519259294	3.799536039	3.767906932	2.943953463
AFLA_095010	0.533413786	1.090954543	0.519031495	0.759687103	0.620059679	0.753262264	1.315252603	0.591067189	-0.771213068	-0.204715927	0.716937138	-1.102126574	3.067648154	3.444554236	2.586972291	0.3191709	3.495251994	3.727906745	3.695271101	2.556931543
AFLA_003290	2.226514573	3.354631531	2.189841387	2.741138131	2.436243405	2.727857499	2.541682518	2.368070689	0	0	2.651511319	3.41878087	4.812120724	4.548018894	2.180017557	1.605494106	4.858682239	4.731259524	5.668092777	3.90304561
AFLA_111850	1.320869522	2.253174795	1.292928484	1.729952958	1.483874131	3.249287193	1.567802034	1.430301953	0	-0.843719199	1.656556727	2.252629154	3.55417974	4.021304034	3.088482532	0.872483097	3.946842694	4.305045945	4.385580467	0
AFLA_007850	0.528485987	1.082457148	0.514214716	0.753147276	0.614485371	1.362897573	1.634201998	0.585705016	-0.760040576	-0.202290003	0.710683332	-1.084056565	3.327914565	3.50459127	2.724415314	0.316013856	3.507184266	3.627077169	3.71008409	1.4201143
AFLA_020950	0.667966135	1.315926789	0.650683057	0.935735517	0.771392672	2.58054824	2.013926822	2.379850552	-1.134096335	-0.276092312	0.885706106	2.002691348	2.720726602	3.065256268	2.579101057	0.406757604	3.091343505	3.409394995	3.436658485	-1.898337735
AFLA_038980	1.26581541	2.180805882	1.238595285	1.665832188	1.424886591	3.43023268	1.50696047	1.372557321	0	-0.773916734	1.593872577	2.916210083	3.270957096	4.237824758	1.231334623	0.830875636	4.001671513	3.79609044	4.488550189	0
AFLA_127900	0.903206423	1.675318232	0.881532703	1.230982861	1.031525069	2.958120477	2.059915975	1.99848756	-2.370533964	-0.42910165	1.170800509	2.743510837	3.159980475	3.420038695	1.937382866	0.567616781	3.387935964	3.42412643	3.830129286	1.594836712
AFLA_072670	0.592357454	1.770247357	0.576686977	0.837139579	0.686470814	2.231793399	1.451982565	0.655034541	-0.91637716	-0.23466568	0.791132861	-1.346094743	2.330992148	3.154078857	1.344981336	0.357366894	3.591163797	3.981882168	3.774016992	2.548291711
AFLA_077480	0.53005493	1.084365368	0.515762021	0.754963875	0.616169213	2.234037007	0.662322518	0.587353308	-0.764671345	-0.202996649	0.712465826	-1.092200845	2.202490097	3.245487771	2.442450415	2.14902473	3.457423801	3.813163875	3.789977441	3.139685155
AFLA_086210	0.496298607	1.516022991	0.482759406	0.710290982	0.578027925	1.58078796	2.000662493	0.550649976	-0.689821874	-0.186756242	0.669725307	-0.972276752	3.174919749	3.400076506	2.67319242	0.295461233	3.401945505	3.6432373	3.692356704	2.6975437
AFLA_119040	0.527396122	1.582831227	1.172942059	1.653179109	0.613135434	1.649360466	1.598505103	1.555384118	-0.758864496	-0.201688025	0.709028936	-1.08287559	3.015147983	3.431551013	2.943574152	0.315514779	3.581491015	3.876244062	3.867734362	0.826597369
AFLA_045670	2.146902465	3.262972218	2.110800405	2.654861518	2.353627545	2.641724781	2.457712625	2.286384113	0	0	2.56623198	3.321998276	4.711033793	4.123260069	2.101132021	1.537778307	4.554396414	5.274384623	5.382629209	4.115700698
AFLA_053700	0.473761079	1.449372969	1.376794273	0.679956205	0.552386337	1.211264577	0.594694022	1.415639028	-0.644164627	-0.176122614	0.640787902	-0.901734602	3.224990966	3.353448709	2.991994144	0.281265604	3.439709532	3.562080163	3.659957854	3.056046235
AFLA_101370	0.495576572	1.517880308	0.482052565	0.709356805	0.577218725	1.784812861	0.621085072	1.166851268	-0.688229967	-0.186414962	0.668827391	-0.969756048	2.910112295	3.277993084	2.911640152	0.294987372	3.466129135	3.629708392	3.647863478	2.961020548
AFLA_018980	1.257251328	2.169218818	1.230150089	1.655738936	1.415667817	1.645055112	1.497428931	1.363546612	0	-0.763582004	1.584026913	2.615460978	3.599428457	3.849766159	3.473503961	0.824489702	4.042020466	4.250849953	4.281398834	0
NIP2-3	-0.47493845	0.261108957	0.236432004	0.457869212	-2.175622633	-1.162217999	-2.114442876	-1.289734581	-1.544004746	-3.416916542	-2.048675727	-1.018861956	-0.946392532	-0.73298059	-2.316201	-2.589486138	-2.249680541	-1.593601541	-1.867401957	-6.314266233
AFLA_074620	0.462423789	1.825076979	1.524462509	1.89136395	0.539469281	1.976343042	2.134085173	0.513634114	-0.621873665	-0.17088084	0.626185836	-0.867606849	3.02273197	3.552504204	2.370122025	0.274144763	3.69193532	3.84335047	3.897487502	1.543508076
AFLA_018870	0.639437859	1.270112328	0.622737193	0.899048543	0.739525072	2.392872397	0.792806981	0.706133171	-1.045302338	-0.26010823	2.80276195	1.76879545	2.817007995	3.022082331	2.41018834	0.387832712	3.271763241	3.198280093	3.524589782	-1.702904137
AFLA_038630	0.627813881	1.251684462	0.611346997	0.884171689	0.72656411	0.876958192	0.77917759	0.693606256	-1.010465502	-0.253765023	0.836105914	-1.511628692	3.165057312	2.021547759	1.845568106	0.38007866	3.074139058	3.424035285	3.703618856	3.627899955
AFLA_094990	0.50732531	1.045906361	0.493532204	0.725037231	0.590538826	0.718838001	0.63521306	1.198776391	-0.713252425	-0.192020934	0.683806914	-1.009199858	2.933819627	3.427643665	2.784431352	1.386494908	3.429112752	3.642667586	3.653148154	2.882572641
AFLA_095070	0.526772593	1.078854998	0.512551298	1.353170469	0.612471979	1.348637546	1.288042525	1.573659002	-0.757091925	-0.201393381	0.708336943	-1.079868729	2.997247985	3.395962693	2.477015195	0.315049556	3.510213774	3.72786321	3.787597754	2.586566501
AFLA_007860	0.463331621	0.968040478	0.450565709	0.665947778	0.540531486	1.183163249	1.622144936	1.585227389	-0.623397237	-0.171310349	0.62742048	-0.8698125	3.300561252	3.338318595	2.941576867	1.242087065	3.376501806	3.580478737	3.620011587	3.074884034
AFLA_002220	0.507524898	1.046119578	0.493730635	0.725246129	0.590743694	1.625824966	1.252477782	1.201696139	-0.714025382	-0.192087085	0.684015005	-1.010685295	3.276089128	3.38164784	2.387392223	0.30264093	3.422888685	3.627030918	3.624447262	2.607949814
AFLA_038650	0.497399419	1.765942435	0.483847473	1.261034565	0.579192712	1.557826689	1.196782145	1.465035936	-0.69303963	-0.187226425	0.670936703	-0.977839049	2.872733189	3.460260396	2.611356618	1.546196886	3.585147943	3.826432384	3.865995311	2.72437316
AFLA_074520	0.490148576	1.504378452	0.47675532	1.268579596	0.571023675	1.56971697	1.873911346	0.543926799	-0.677413157	-0.183802399	0.661816173	-0.953213593	3.168079371	3.345595457	2.732806016	0.291609965	3.29090471	3.604338149	3.632012636	2.638572724
AFLA_076180	0.431862457	1.32057414	1.23395854	1.547625173	0.504683814	1.361001232	1.639714613	1.716303137	-0.563393512	-0.157091174	0.586905478	-0.778941134	3.161975096	3.383262154	2.913242594	0.25488358	3.610458469	3.777339557	3.747478344	2.664376003
AFLA_109400	0.513179028	1.057370476	0.499234339	0.733219884	0.597295973	0.726955764	0.642448054	0.569129445	-0.72486898	-0.19487534	0.691556618	-1.027193029	3.029347227	2.866970994	2.732652013	0.306008544	3.294535921	3.534896105	3.597072644	2.918306322
AFLA_066880	0.585343272	1.18039841	1.356463334	0.828516559	0.678767166	0.821646358	0.728672316	0.64755107	-0.895918579	-0.231086994	0.782767203	-1.30958081	2.701836057	2.465650177	1.353840242	0.352490434	3.600223731	3.634885412	3.81841095	3.094870337
AFLA_057490	0.474293197	1.866829223	1.041428403	1.684647913	0.552961073	1.487966852	2.311366605	1.599623844	-0.645489036	-0.176358977	0.641398848	-0.903889941	2.59566696	3.541303864	2.39104341	0.281650007	3.621214674	3.804832035	3.797980249	2.688665185
AFLA_058660	0.498411999	1.030137697	0.484827947	0.71305728	0.580402467	1.596611929	1.547010767	1.869580999	-0.694697952	-0.187720347	0.672375123	-0.980274837	3.215034465	3.377238751	2.52246555	0.296855856	3.402296124	3.562951445	3.655346551	2.413206951
AFLA_068470	1.499063173	2.482854344	1.468948269	1.935228288	1.673871437	1.923679192	1.763332119	1.616579527	0	-1.119701188	1.857568436	3.473271661	3.326607062	2.715558743	3.849696164	1.009514062	3.874417808	4.461326241	4.837630908	2.952111587
AFLA_050610	0.468259083	0.976442243	1.692044293	1.801866935	0.546099291	2.315176124	1.120877094	0.520002597	-0.633463909	-0.173562136	0.633658403	-0.885406907	2.910791044	3.37131309	2.236676915	2.311470496	3.602144729	3.883312665	3.918780571	2.164214326
AFLA_136720	0.501103386	1.034057708	1.65623507	0.716406116	0.583373001	1.573996245	0.627552434	1.159165314	-0.70119012	-0.188965696	1.244836849	-0.99088819	3.122505648	3.204363615	2.665800727	1.952145477	3.437632467	3.802888042	3.835793146	2.789731777
AFLA_096060	0.490045227	1.482599589	1.772904323	1.543176473	0.570858925	1.240567562	1.839311412	1.654532449	-0.677552878	-0.183745923	0.661570402	-0.953547144	2.963429075	3.238302192	2.063438819	0.291616013	3.568474357	3.825290067	3.780513521	3.107011577
AFLA_095020	0.502080159	1.543592079	0.48840337	0.718116892	0.584618384	1.301700153	1.24243	1.191894083	-0.701790631	-0.189517486	0.677181483	-0.990991782	2.897573998	3.30126126	2.484838716	0.299088089	3.392101957	3.607252561	3.628261792	2.998308842
AFLA_095090	0.511227096	1.053044306	0.49734128	0.7303274	0.594987179	0.724090389	0.639946385	0.566940489	-0.721595635	-0.193886304	0.688844041	-1.022494467	2.881980737	3.237916982	2.457436613	2.437918364	3.357327688	3.602210447	3.641985912	2.478618788
AFLA_003140	1.199778959	2.092230511	1.173470686	1.588176406	1.353845913	3.320606319	1.433542591	1.30310342	0	-0.69755192	1.518079017	2.080510888	3.162163463	4.0199902	3.185143737	0.781615787	3.545508009	4.305182281	4.146522899	0
AFLA_076800	0.526243688	1.078533247	1.200573814	0.750136652	0.611934721	0.743774447	1.63203778	1.248861006	-0.755295497	-0.201160629	0.707808732	-1.076672147	2.990123979	3.253552821	2.741733815	0.314610621	3.323224464	3.68306347	3.740187987	2.400708329
AFLA_017850	0.469537557	0.981716576	0.45658642	0.675114713	0.547860595	2.112696354	0.590040041	1.687141837	-0.633256198	-0.174286986	0.63602093	-0.883747935	3.031835209	3.351880176	2.996486297	1.726783622	3.006771962	3.264990957	3.205147695	-0.936315279
AFLA_013630	1.091124364	1.945263498	1.066372613	1.459650833	1.236635729	4.62778443	2.386603865	3.058465275	0	-0.586906266	1.392736149	0	3.332291585	4.029103349	1.059777926	0.70138023	2.299953313	2.748130636	3.616212055	0
AFLA_138050	0.528439252	1.081937806	0.514177231	1.682361779	0.614378886	0.746554697	1.297631924	1.24595554	-0.760638587	-0.202219648	0.710502696	-1.085490752	3.0822736	3.255582389	2.352369183	1.067260384	3.446237646	3.718983875	3.773014468	2.600616069
AFLA_095100	0.510351758	1.051279316	0.496489343	0.729088379	0.593971698	0.722861608	1.264975486	0.565971752	-0.719898174	-0.193457989	0.68767323	-1.019879448	2.847758087	3.404759115	2.86931512	2.031203476	3.349541809	3.622663077	3.633023425	2.22767148
AFLA_019660	1.584605504	2.589422378	1.553556984	2.032131912	1.764430037	3.905366282	3.088729866	3.019271376	0	-1.288962583	1.952719841	3.082019001	3.44030133	2.822681982	3.468564106	1.076912775	4.138206869	3.872765195	4.607092953	3.57314865
AFLA_126900	0.427868147	0.90457224	0.938623659	1.362401048	0.500141684	2.180401342	2.602911855	1.462867178	-0.555909464	-0.155325668	0.581781644	-0.767675262	3.242038738	3.429739936	2.962389228	0.252357979	3.191935605	3.490786092	3.583399842	2.779778559
AFLA_066940	0.542585499	1.106342824	0.528004662	1.401137514	0.630381824	0.765209106	0.677400746	1.283397325	-0.792984545	-0.209220889	0.72845739	-1.138031623	3.103457824	3.000879803	2.097288252	2.207842227	3.737842195	3.505312648	3.799839278	2.323389605
AFLA_133940	0.45400429	0.951440877	0.441457557	0.653389134	0.529919129	1.632750488	1.731835962	1.810867435	-0.605200133	-0.167049434	0.61544175	-0.842041471	3.15612476	3.307474168	2.906474078	1.584508539	3.371298113	3.569011369	3.637295152	3.048279167
AFLA_094950	0.520211856	1.069786713	0.506104263	0.742644801	0.605281888	0.736316963	0.650925384	0.57680177	-0.740122891	-0.198292215	0.700553132	-1.05144721	2.634156597	3.179729173	2.672604102	0.310466378	3.303828801	3.555592991	3.575503988	2.807013457
AFLA_135310	0.582118315	1.175435219	0.56663387	1.523261123	0.675188021	0.817588621	0.724917609	0.644086503	-0.88695576	-0.229446449	0.778832464	-1.293784336	2.802919428	2.832912977	1.728584769	0.35030587	3.030682133	3.739955662	3.78033388	3.017613074
AFLA_074180	1.262103727	2.175267433	2.503925058	1.661275973	1.420826347	1.650577347	1.502727443	1.368609631	0	-0.769341582	3.397098863	0	2.967395032	3.77438171	2.994828208	0.82823888	3.502129952	4.148112175	4.320171117	3.471650846
AFLA_124820	0.482307453	1.741696902	1.081168718	0.691460809	0.562109748	1.87748121	0.605025327	0.53536615	-0.661317907	-0.180118312	0.651761942	-0.928161527	2.972572643	3.202157161	2.618555239	2.423677528	3.32700997	3.642102705	3.681196553	2.811907855
AFLA_002170	0.577659811	1.16848023	0.562264683	0.818750014	0.670220572	0.811931554	0.719697351	0.639283872	-0.875119706	-0.227148221	0.77335273	-1.273424618	2.337783426	2.739788819	2.353949189	0.347330217	3.423857077	3.513371623	3.71421225	3.023330697
AFLA_051830	0.496598092	1.0271264	0.483053332	0.710683504	0.578361407	1.286318782	0.622290289	1.176996462	-0.690723984	-0.1868639	0.67009896	-0.973966339	3.025694679	3.210025411	2.737620565	1.880025769	3.302627108	3.597145251	3.643374839	2.827075896
AFLA_005360	0.473467878	0.986011109	0.460464953	1.215990496	0.552056181	1.507076749	1.153380755	1.103736249	-0.643548653	-0.175987821	0.640419437	-0.900772057	2.980234474	3.404086308	2.613401985	2.185918398	3.426225858	3.653454498	3.570029251	3.037217195
GRMZM2G400533	0.687780882	0.019986917	0.937943378	0.441026166	0.330177663	-0.404623647	1.016423329	0.722968184	0.414375191	0.825643164	-0.45199401	0.903547361	0.9142338	1.302791745	0.67679633	-0.999431468	1.463957707	1.044483853	2.070771702	-5.057575292
AFLA_085600	0.483549712	1.005146331	0.470290802	0.693526184	0.563654834	2.260979963	0.606739089	1.159133686	-0.662536321	-0.180772861	0.653663886	-0.929344951	3.019539574	3.324122803	2.43779674	0.287214707	3.2832693	3.427719889	3.539864368	2.770301049
AFLA_011560	0.458516725	1.644507608	1.311080329	1.772521847	0.535027603	2.038371996	1.728985599	1.807854325	-0.614205382	-0.169092565	0.621176975	-0.855885918	2.936472423	3.383478971	2.50017332	0.271674992	3.565991511	3.782029302	3.807967213	2.622360806
AFLA_007810	0.412178358	1.503491468	1.181412857	1.48828569	0.48223339	1.876427636	1.578125257	1.653088606	-0.527477029	-0.14843729	0.56149852	-0.725324679	3.326900939	3.3421674	3.053128351	0.242542142	3.342587508	3.513913875	3.540110151	3.117210701
AFLA_093990	0.47287544	1.707303205	0.459886959	1.212718469	0.551378566	2.038460144	1.453832406	0.525062796	-0.642397916	-0.175711252	0.639650217	-0.899016518	3.050199406	3.302975212	2.675956985	2.134497583	3.503830274	3.592678452	3.664587199	2.515571098
AFLA_064590	1.201525133	2.094235062	1.175198635	1.590118066	1.35568583	4.015298504	2.999226683	2.948940716	0	-0.699450987	1.51999526	2.807386624	3.963104534	2.810544249	3.378385561	0.782990118	1.257688941	3.522592793	4.216951875	0
AFLA_108050	0.521313125	1.070616257	0.507196994	0.743774014	0.606417262	1.359061535	1.299153119	1.248061231	-0.743664282	-0.198779285	0.701692099	-1.057670246	2.859824988	3.046254423	2.531810777	0.311353113	3.151002268	3.63909631	3.69435747	2.991178671
AFLA_126480	0.497929705	1.030951737	0.484331736	0.712925997	0.580025407	1.316438364	0.624140789	0.552522464	-0.692085057	-0.187563932	0.672158708	-0.975390196	2.827802544	3.099194677	2.837867227	0.296272369	3.269335228	3.499724342	3.502872174	2.746204868
AFLA_024510	0.46310828	1.407526395	1.016275813	1.174615637	0.540256871	2.119921242	1.746988251	1.994134673	-0.623123274	-0.171201404	0.627085058	-0.869461821	3.268039798	3.310942987	2.796918853	0.892013795	3.510732988	3.716573578	3.807719672	2.19893981
AFLA_041650	0.527232979	1.08056111	0.512987312	0.751550859	0.613087625	1.69256202	2.009744132	1.257346097	-0.757173622	-0.201661649	0.70914319	-1.079517809	2.566008584	3.23226064	2.420724907	0.315188342	3.463612317	3.672444077	3.685295152	2.355674889
AFLA_065630	0.501251547	1.035240169	1.47898355	1.302445195	0.583636729	1.958953624	0.627885173	1.188290791	-0.700591045	-0.189079067	0.676030524	-0.98949016	3.238936877	3.471470733	2.564626112	0.298640023	3.43850509	3.425678499	3.651268319	1.894906332
AFLA_065280	0.490869236	1.01672272	0.47746189	1.265806115	0.571824281	1.261392739	1.202431696	1.152160206	-0.679072234	-0.184135098	0.662696361	-0.955883584	2.895030625	3.270254334	2.558813766	2.156974245	3.401565303	3.662012574	3.645201813	2.945278052
AFLA_076530	0.500392354	1.033023421	1.113987295	1.276885816	0.582591565	2.034472795	1.527208273	1.695103868	-0.69937802	-0.188646962	0.674766912	-0.987840031	3.044045792	3.405822882	2.550669022	0.98579079	3.405447459	3.773590442	3.782221423	2.522242638
AFLA_064460	1.301016977	2.226478287	1.273344922	1.706646392	1.462542027	3.900814432	1.545763745	2.620659435	0	-0.817826775	1.633809269	2.959150843	3.777741583	3.981965834	2.553660577	3.962911143	3.367545955	3.062422104	3.847490729	0
AFLA_084510	1.119605828	1.983225664	1.09445245	1.493189421	1.267313578	3.187589904	2.421112574	1.218591266	0	-0.614215386	1.425476907	2.402658001	1.012527934	3.985293116	3.388055399	0.722478957	3.269429918	4.223130529	4.139317869	0
AFLA_119810	0.511572691	1.05474327	0.497662128	0.731130973	0.595492976	0.724879199	0.64054582	1.581364781	-0.72121568	-0.194106651	0.6895513	-1.021311403	3.191853308	3.118377456	2.688976036	0.304956374	3.35717356	3.455335201	3.571121927	1.898155004
AFLA_057050	0.475670508	0.990568284	0.462606296	0.682733697	0.554627118	1.991377461	3.050000072	1.44891127	-0.647371641	-0.177039847	0.643400656	-0.906375623	2.942764652	3.22303411	2.502614152	0.282358929	3.067728716	3.450599488	3.606605139	2.172576786
AFLA_138460	0.524793875	1.077675188	0.510583084	0.748723944	0.610464714	2.186738018	0.656415858	0.581787495	-0.750340656	-0.200527084	0.70636692	-1.067840182	2.820954024	2.935155651	2.264280533	0.313402242	3.028979457	3.585447086	3.647172311	2.840117837
AFLA_016360	0.492343159	1.521929359	0.478891604	0.70509295	0.573566416	2.588880923	0.617220696	0.546353611	-0.681503389	-0.184860957	0.664742453	-0.959374546	3.030626372	2.978881382	2.046976942	1.751338887	3.0493869	3.5763085	3.624207557	2.983776868
AFLA_126890	0.490776658	1.508801287	1.112748065	0.702873448	0.571747736	2.260779578	2.541408141	1.484107629	-0.678614505	-0.184103798	0.662645017	-0.955038539	3.202908128	3.436830657	2.611536509	0.291990477	2.985235856	3.49651312	3.67215846	1.095618548
AFLA_093530	0.470368265	0.981001534	1.063463808	0.675560027	0.548583665	1.963299467	1.465820028	1.894105106	-0.63685765	-0.174579246	0.636564871	-0.890210385	3.056892207	3.31198146	2.860115934	0.279030586	3.347783832	3.522391518	3.530171599	2.540144846
AFLA_007440	0.484388186	1.507756203	0.471113364	0.694587864	0.564584536	0.688585838	1.529620166	0.537708199	-0.664571259	-0.181139411	0.654686957	-0.932731369	3.047032779	3.269887447	2.700860226	0.991199355	3.327274284	3.459580314	3.50945351	2.667933042
AFLA_056830	0.519284713	1.06777697	1.206149288	0.741285993	0.604190394	0.734970534	0.649745368	1.253848393	-0.738487614	-0.197822403	0.699276538	-1.049040264	2.971125074	3.13821612	2.060983961	0.309942501	3.324167036	3.492510224	3.661550409	2.821738884
AFLA_013180	0.417774984	1.285087481	0.406090565	1.061648042	0.488623067	1.826392168	1.791044283	1.835126688	-0.537529585	-0.150881718	0.568737527	-0.740255071	3.239692491	3.405688421	2.819171239	2.302196859	3.459186609	3.530743477	3.548579376	2.708900167
AFLA_040040	0.468382386	0.977179693	0.455495123	0.672799106	0.546295628	1.94050296	2.132495948	2.330180029	-0.633162055	-0.173650578	0.633946975	-0.884648373	2.929148292	3.366259863	2.720715042	1.48391377	3.303649112	3.57567532	3.637690638	2.360342646
AFLA_097750	0.395388555	2.168805649	1.559868194	1.659015733	0.463034206	1.808834453	1.775265493	1.347066684	-0.498047681	-0.141178503	0.539711016	-0.681951966	3.156451984	3.319058781	2.853035274	0.232091491	3.472922818	3.638056719	3.643943932	2.705649452
AFLA_068830	0.488157139	1.013257088	0.474792635	0.699685842	0.568880292	1.282334601	0.612283394	0.541830225	-0.672177995	-0.182918199	0.659545245	-0.944488188	3.005735496	3.245164693	2.56946031	1.879106376	3.36986286	3.433232681	3.52245604	2.568932714
AFLA_017750	0.03962332	0.546110222	0.620069775	0.777274493	0.117094615	0.772954206	0.158813791	0.666122408	-1.050079648	-0.597032617	0.204291183	-1.296764369	2.763347038	2.583561078	2.407520579	1.785031996	2.875749877	3.140114417	3.136158032	2.559394226
AFLA_095060	0.518352272	1.066037204	1.199363487	1.36220155	0.603128274	0.733714135	0.64861495	1.247111948	-0.736361299	-0.197385525	0.69807266	-1.045515132	2.884810135	3.267744803	2.051614893	0.309348964	3.324714572	3.579943464	3.638064677	2.712096748
AFLA_066980	0.450516417	1.630032536	1.502282093	1.431512479	0.525944098	2.138923938	2.155379272	1.536443328	-0.598518472	-0.165464808	0.610946823	-0.83190582	3.217034989	3.367190378	2.604839218	0.266596344	3.496159539	3.582154259	3.636882888	2.336376531
AFLA_039010	1.387218537	2.339459705	1.358438986	1.806786399	1.554785251	3.799090698	1.640856135	2.748913838	0	-0.936648634	1.731736125	3.095998352	1.26417338	3.095667031	2.681134684	0.923062949	3.219063011	4.204744403	4.363391044	4.33619979
AFLA_063270	0.49138261	1.017946353	1.114193346	1.274626481	0.572441826	2.034568383	1.527707601	1.161226862	-0.67978204	-0.18439793	0.663433281	-0.956793162	3.036766199	3.134480223	2.650792294	0.292362646	3.120090148	3.595747618	3.671579243	2.941089539
AFLA_042570	0.497238724	1.027855069	1.118969458	0.711422199	0.579049886	1.27625138	1.216962776	1.70214124	-0.692388813	-0.18715831	0.670825781	-0.976703612	2.901467682	3.271789729	2.336468163	2.046749727	3.37090392	3.653009527	3.718026273	2.938149179
AFLA_099190	0.450818324	0.946231888	0.438339223	0.649245446	0.526343062	1.644522355	1.107703994	1.564869743	-0.598590861	-0.165630359	0.611464017	-0.83175208	3.168712852	3.257820422	2.781889004	2.554685138	3.39576776	3.371353239	3.488107228	2.603723067
AFLA_050430	0.81548043	1.545450565	0.795352814	1.12249006	0.935101117	2.619654876	0.99811605	2.275295612	-1.753885687	-0.367184627	1.065772314	2.134296582	2.987281303	3.414541631	1.793888656	0.506550018	3.158135074	3.823667124	3.721173421	0.702481002
AFLA_107960	1.116830954	1.979290156	1.091721111	1.489840704	1.264296226	3.181815787	1.340842851	1.215651483	0	-0.61147654	1.422222897	2.396926584	3.219137395	3.531914067	3.047453146	0.720478652	3.514857469	4.286915251	4.104542085	0
AFLA_007430	1.007591394	0.943578425	0.998575934	1.437756644	0.524853485	1.149681865	1.722571131	0.499589796	-0.596538246	-0.165030858	0.609732491	-0.828847735	3.225655965	3.400900122	2.819469259	1.695926388	3.408900653	3.46581849	3.549541402	3.021012657
CADAFLAG00013809	-2.135925881	-0.268937786	-2.219525841	-1.165177934	-1.702167224	-1.186887278	-1.506328608	-1.83592814	0	0	-1.314302719	0	-2.518875356	-3.419242009	-2.242395468	-4.356833488	-1.967874564	0.993489591	1.295033052	0
AFLA_045080	0.48241184	1.48594441	0.469195717	0.691677956	0.562253	2.004035882	1.705052284	0.535495817	-0.661358729	-0.180169854	0.651954948	-0.928177246	2.817867695	3.221937155	2.666299772	2.352286261	3.131847605	3.667464562	3.530888107	2.65051535
AFLA_139140	0.480223362	0.999946104	0.467032952	0.689257416	0.559937658	1.273088622	1.215305093	0.5332176	-0.65531714	-0.179224548	0.649553811	-0.918022254	2.951751344	3.336271899	2.581054996	0.285016395	3.341353135	3.244502028	3.407959368	2.812347228
AFLA_053690	0.511346252	1.055145475	1.19406827	0.731122301	0.595340534	0.724863365	0.640438194	1.24146497	-0.719325002	-0.194100985	0.689495873	-1.017363973	3.164696281	3.318051751	2.558616731	0.30461557	3.41696955	3.39809205	3.539529457	1.584383114
AFLA_011300	0.466022391	1.686873247	0.45319115	1.19587676	0.54360655	1.483375431	1.434388418	1.392905117	-0.628524261	-0.172561634	0.630906581	-0.877545985	3.012389391	3.194679664	2.726137271	2.111000144	3.384157488	3.605010314	3.655795443	2.915942753
AFLA_090240	0.501191596	1.537118542	1.475355912	0.716776433	0.583556922	1.808740036	1.764549292	1.185447373	-0.700577629	-0.18904502	0.675926365	-0.989526708	2.522189297	3.449447894	2.735377684	0.298621283	3.348676719	3.458514461	3.71731529	2.557341603
GRMZM2G087111	-0.074012627	0.681689756	-0.095090627	1.130156619	0.050952104	2.172758127	1.05406818	0.99322709	-3.040554961	-1.347705172	0.186901703	1.611707775	1.350110597	2.306251722	0.932729836	-0.399328353	2.314896941	2.722136431	2.302427635	2.028013818
AFLA_073600	0.494290214	1.022730353	1.114180091	1.580898236	0.575707049	1.270941246	0.619453965	1.485542689	-0.686208453	-0.185754	0.667067745	-0.967044594	2.96883746	3.231543583	2.714677979	1.957515309	3.351069542	3.693882059	3.640299362	2.607253315
AFLA_001950	0.478535302	1.480237806	0.465399587	0.686661573	0.557912821	1.242394939	1.184220554	1.454804345	-0.652721694	-0.178412	0.647136702	-0.914321602	3.018770637	3.30679543	2.72757333	1.313867921	3.292687636	3.513478573	3.568168558	2.840359492
AFLA_113970	0.816425335	1.546725552	0.796283052	1.123619348	0.936126449	1.982275033	0.999179259	0.896378536	-1.759549818	-0.367808026	1.066872867	2.46175807	2.987459734	3.285040257	2.229251355	0.507231169	3.212965967	3.795157781	3.705238373	2.564746425
AFLA_023440	0.472141223	0.984586804	0.459153683	1.231023036	0.550652064	2.306206732	1.940078241	1.908515492	-0.639800471	-0.175442022	0.638958321	-0.894367623	3.031351639	3.317465509	2.510691113	0.280056857	3.284797866	3.497408431	3.539258997	2.157992756
AFLA_124140	1.401437285	2.357852506	1.372482246	1.823195863	1.569957757	1.811975949	3.586508774	1.514645614	0	-0.957942139	1.74780009	2.826910277	2.663809006	3.424258815	2.701475426	0.933967064	3.240587775	4.374092677	4.386121003	4.254937548
AFLA_070600	0.521372466	1.071902289	1.218210292	0.744221251	0.606606857	0.737882183	1.316748124	0.578072482	-0.742582479	-0.198862621	0.70205426	-1.055327431	2.959212162	2.640868614	1.79554024	0.311190047	3.328858047	3.442307603	3.623594576	3.214903258
AFLA_023010	0.446523655	0.939087955	0.434138251	0.643613748	0.521506151	0.637961697	2.527434164	1.064369974	-0.589934861	-0.163709409	0.606065434	-0.818431717	2.982042237	3.231456468	2.426876314	1.608101397	3.297162358	3.238819089	3.347466817	3.169512925
AFLA_063360	0.466450873	0.974743127	0.453594197	1.227467291	0.544199116	2.345180854	1.1658432	1.117031543	-0.628467882	-0.172799959	0.631704696	-0.877040355	3.121991051	3.367959097	2.647867335	0.276443432	3.281805985	3.324287506	3.426444917	2.380513291
AFLA_066950	0.455928421	1.391200626	1.514563828	1.443501398	0.53209665	1.155641004	1.585838398	1.349502975	-0.609028131	-0.167920692	0.617885172	-0.847913137	3.175793268	3.44938838	2.584949465	2.104271802	3.537388247	3.648455819	3.685505222	2.529840164
AFLA_111670	1.277848967	2.196336553	1.250473374	1.679780466	1.437761916	2.734181148	1.520227537	1.385168022	0	-0.788743549	1.607524565	2.927804252	3.915350639	3.70464265	1.243170657	0.839978868	4.072078196	3.931940306	4.232736241	3.115878842
AFLA_090060	0.436776503	0.920826443	1.275115212	0.630200696	0.510319907	1.991309473	1.353433887	1.017360181	-0.57225965	-0.159294543	0.593322262	-0.792128913	2.959836344	3.156937949	2.765165437	2.547770129	3.123747459	3.503075052	3.426059603	3.33060784
AFLA_046670	0.495249917	1.026032321	0.481717055	0.709273823	0.576961979	1.306340798	1.247783751	1.197898067	-0.686672475	-0.186280383	0.668683074	-0.967015242	2.858311373	3.208771622	2.62733708	0.294607171	3.183820193	3.521330372	3.514838404	2.673612407
AFLA_090010	0.433083049	1.57506987	0.421031957	1.104807866	0.506088016	2.121419191	1.516738278	1.897405463	-0.565550282	-0.157639842	0.588509208	-0.782124673	2.968076562	3.253888634	2.647578375	2.545839503	3.297437621	3.597065402	3.587103718	2.856253376
AFLA_063290	0.547290087	1.117456878	0.532557032	0.778890051	0.636016333	1.788535599	0.683542986	0.606333802	-0.80063945	-0.211716664	0.735158901	-1.14885382	2.769496023	2.855626871	1.884962243	0.327638617	2.986801983	3.475422499	3.553829851	3.125048693
AFLA_016130	0.460186042	0.962749384	0.447488991	1.18746858	0.536986415	2.242574601	1.879364435	1.076737544	-0.61689299	-0.169889415	0.623459117	-0.859680134	2.832914615	3.187501478	2.626812111	2.259748952	3.283680215	3.534122957	3.607454265	2.855225185
AFLA_022820	0.483125064	1.505026353	0.469879884	1.27161763	0.563148115	2.541980567	1.526911422	0.536328761	-0.662038186	-0.180540954	0.653067358	-0.928850265	3.020004283	3.251948963	2.468905895	0.286995177	2.960420029	3.560438478	3.480978233	2.274655448
AFLA_070930	0.486131782	1.009167975	1.446391	0.696807083	0.566525208	2.445885274	0.609753156	0.539585045	-0.668547494	-0.181936045	0.656825874	-0.939128762	3.069157887	3.248080333	2.327729651	1.858057674	3.318907706	3.455885369	3.597049707	2.072531686
AFLA_030770	0.4326359	0.913528455	0.420590115	0.624644613	0.505614887	2.260523422	1.348694777	1.848543001	-0.564425764	-0.157454862	0.588019175	-0.78030458	2.997022399	3.221846999	2.694697565	2.376906023	3.274132765	3.370988653	3.440156603	2.884843995
AFLA_065450	0.436203625	0.919801675	0.963226455	1.116788543	0.509671943	2.139589999	1.781885071	1.301095155	-0.571073788	-0.159052566	0.592593276	-0.790244225	3.073751273	3.18425106	2.82964272	2.121648378	3.385616148	3.494681102	3.584349612	2.987879955
AFLA_137920	0.489618009	1.014980074	0.476230829	1.265998846	0.570461066	2.022655962	2.441541711	1.152507367	-0.675762469	-0.183596749	0.661225859	-0.950248921	2.705570036	3.303119971	2.31691353	1.721847737	3.474366432	3.645936373	3.602249422	2.287826542
AFLA_011730	0.842337326	1.585039854	0.821736339	1.155682206	0.964618044	2.421203332	2.365472899	2.318090912	-1.914485658	-0.385428282	1.097912089	2.174857991	2.944814936	2.997815179	2.961836763	0.525241115	3.351721374	3.415869004	3.718749191	1.898023875
AFLA_091000	0.456586134	1.406382617	0.443976033	0.656921242	0.532875103	2.178488413	2.373596043	1.572322299	-0.610053253	-0.168231939	0.618800891	-0.849360336	2.821679003	3.209645052	2.569513034	2.083860158	3.155061485	3.577674104	3.593837724	2.801522893
AFLA_004460	0.475818314	0.991755032	1.43463363	1.259524272	0.554890733	1.762605953	0.597445665	0.528383051	-0.646784314	-0.177153445	0.643814173	-0.905022302	3.188547228	3.054235408	2.312472958	0.282295852	3.366910917	3.361922165	3.437665741	2.747867161
AFLA_020930	1.272751307	2.18969062	1.24544393	2.734578427	1.432293924	1.663094105	1.514586627	2.585031825	0	2.588232527	1.601713388	0	3.976429208	3.942406017	2.518497407	0.836158889	3.777004915	4.275550484	4.226911601	0
AFLA_087620	0.452281057	1.389477958	1.003766303	0.651084067	0.52796345	2.154281545	1.840379244	1.550526098	-0.601825919	-0.166268903	0.613240411	-0.836889454	3.036941443	3.242667129	2.760600144	1.880285471	3.315306621	3.593645561	3.600953633	2.776439143
AFLA_132880	0.516649041	1.064612913	0.502607121	0.738215725	0.601350781	1.914141452	0.646815834	0.572988725	-0.731266951	-0.196606033	0.696264315	-1.036805688	2.778185334	3.023818566	1.957031695	0.308021372	3.122766691	3.447843772	3.525071274	2.841858228
AFLA_024740	0.803518883	1.527290552	0.783611871	1.107524245	0.921890987	1.959689485	0.984289323	0.882571536	-1.689656107	-0.359215259	1.051313489	2.436686691	2.627479821	3.12303882	2.205334445	0.498341235	3.414027658	3.701405031	3.7994407	2.715776832
AFLA_137840	0.501108272	1.03770492	0.487419229	0.717541917	0.583753133	1.339625313	0.628163334	0.55606632	-0.697645301	-0.18913223	0.676502122	-0.983550491	2.876649106	3.086739766	2.38802967	0.298093871	3.211708726	3.340030164	3.448400357	2.735579682
AFLA_128610	0.465482634	0.97233974	1.051068028	1.208008452	0.543028753	1.94571737	0.584784566	1.876631935	-0.627157396	-0.172325837	0.630299325	-0.875317999	3.061395561	3.312356714	2.681892684	1.490198207	3.355722443	3.494359671	3.525986551	2.61131807
AFLA_121530	0.505540506	1.044761773	0.491760115	0.723247536	0.588708854	1.342251666	0.63338103	0.560851949	-0.707746036	-0.191222844	0.681990114	-0.999784493	3.202644102	2.982638873	2.512994569	1.060360414	3.216788001	3.502014943	3.462074423	2.221918394
AFLA_014510	0.478739173	0.997238765	0.465584886	0.687236185	0.558240946	0.681277601	1.210871414	0.531591036	-0.652434585	-0.178522265	0.647629626	-0.913649533	2.853170314	3.01521698	2.442466435	2.174540133	3.219090584	3.432889646	3.465676996	2.781356132
AC207206.3_FG001	1.285509266	2.207474765	1.258010041	1.689101462	1.44611564	1.678297403	2.674363848	1.393298893	0	-0.798522309	1.616566112	2.662427178	1.168122766	2.94867451	3.038232181	0.845455463	3.547315178	4.580508209	4.152808333	4.129974135
AFLA_010580	0.479827549	1.496583936	0.466657464	0.688497169	0.559412223	1.911674622	2.153467461	1.47667998	-0.655195823	-0.17900775	0.648868852	-0.918164149	2.718226438	3.018108719	2.163987485	0.284888331	3.332554035	3.503958609	3.499918074	2.759493874
AFLA_012130	1.318160602	2.249122467	1.290262934	1.726641892	1.480918962	1.715728336	2.713739479	1.42742655	0	-0.840144175	1.653350389	2.698990911	3.691229035	3.497564601	3.078468033	0.870528268	3.732661733	4.091221817	4.195929017	3.784219506
AFLA_041180	0.503720506	1.04111362	0.489988954	0.720672388	0.586596913	1.651628789	0.631114129	0.558837274	-0.704319672	-0.190329722	0.679555932	-0.99460845	2.795764777	2.800987202	2.530348183	1.944738221	3.221373826	3.511556056	3.581165655	2.569714345
AFLA_015110	0.459032999	0.960784512	1.350045223	1.189889121	0.535680873	2.009160097	0.576971895	1.738349446	-0.614630429	-0.169357857	0.621994587	-0.856250931	3.036745414	3.23660296	2.868637976	1.746817997	3.217418639	3.48966564	3.555699638	2.648172615
AFLA_012910	0.474116634	0.987417952	1.066003684	1.224491469	0.552822169	2.19277387	2.159828783	2.238429309	-0.644556183	-0.176307111	0.641316972	-0.902156624	3.110502267	3.318890416	2.541028365	0.941686217	3.207424427	3.57156569	3.632404669	1.787103059
AFLA_090020	0.52209724	1.071490521	1.540914533	1.356889878	0.60725487	1.672994953	1.292300929	0.578750445	-0.745902953	-0.199139323	0.70257153	-1.061509762	2.429991601	3.122943453	2.219342478	1.671277457	3.165332476	3.729389663	3.690360473	2.975583075
AFLA_025650	0.506599995	1.595452644	0.492782895	1.358993204	0.589994502	0.71869376	0.63479145	0.562060962	-0.709204987	-0.19176841	0.683538942	-1.001684576	2.873566014	2.986604648	1.931531723	0.301565028	3.252705312	3.344209268	3.429047225	2.838039706
AFLA_075620	0.503220748	1.038504249	0.489526911	0.719467099	0.585851839	0.713307025	1.239604946	0.558177737	-0.704947698	-0.19001338	0.678500001	0.306950489	3.168605053	3.344882362	2.634400913	1.605527062	3.500073233	3.535146343	3.6764678	2.637057309
AFLA_059120	0.512402687	1.053390382	1.125965667	1.291428776	0.596142348	1.5923428	1.747970568	1.498542556	-0.725884263	-0.194373663	0.689927082	0.790744932	3.196430821	3.395960513	2.302303823	0.305964777	3.534741198	3.993585445	3.974660034	2.480399453
AFLA_116280	0.603671805	1.21176208	0.587717976	0.85273242	0.699461342	1.925422435	1.508234476	1.454509724	-0.943276736	-0.240770893	2.506149036	-1.391327252	2.725350856	3.18262068	2.19501853	0.364284824	2.70841703	3.384934896	3.487102935	2.088068137
AFLA_028890	0.48159244	1.003244303	0.468352406	0.691418841	0.561608323	2.215551703	0.604661387	0.534786926	-0.656643845	-0.179976752	0.651564822	-0.919113858	2.893678724	3.12253727	1.95089469	1.975999534	3.182841772	3.447866428	3.488462156	2.539103139
AFLA_074610	1.091541502	1.94374882	1.066819097	1.459464406	1.23685266	3.129233366	1.312357743	3.036635774	0	-0.587207962	3.52772382	2.818601783	3.309809496	2.921026654	2.239505785	0.702109827	3.690380232	3.704197907	3.858908615	0
AFLA_101540	0.519244643	1.069275135	0.505141266	1.38814631	0.604307014	1.383695953	0.649958765	0.575826094	-0.736802027	-0.197874775	0.699605094	-1.045545714	2.521526203	2.492780721	2.395835495	0.309651112	3.177224126	3.349111141	3.493505733	3.29718862
AFLA_104220	0.474218222	1.472863307	0.461180305	1.542114584	0.553026022	1.880031325	1.178221895	1.128925489	-0.643855289	-0.176409436	0.641651523	-0.900565786	3.038127837	3.179252568	2.502035154	0.959172786	3.385739066	3.449133059	3.536619656	2.635755461
AFLA_099050	0.499985508	1.548562972	1.151521876	0.71540408	0.5822682	1.307781734	0.626470747	1.198615467	-0.697268491	-0.188504267	0.674573242	-0.983947397	2.924962508	2.89547262	2.525567093	1.389463752	3.240164095	3.597032745	3.594809631	2.802010779
AFLA_102150	0.470665723	1.492392472	0.457674796	1.570582676	0.549229275	0.670969202	0.591537652	1.151259459	-0.634366072	-0.174902528	0.637658114	-0.884677076	2.931277328	2.981619928	2.319138549	0.278695911	3.239645359	3.319566362	3.402819602	2.929328799
AFLA_070800	0.470873845	0.983203843	0.457904515	0.67664061	0.549290839	1.751682067	1.503845442	1.672080638	-0.636698079	-0.174868133	0.637524777	-0.889406785	2.890957809	2.986118328	2.801084623	0.279136687	3.148230549	3.419727675	3.468225698	2.554533453
AFLA_010950	0.435470616	1.345508248	0.96613116	0.628412838	0.508824313	2.432778487	1.947816103	1.844551724	-0.569879867	-0.158708675	0.59162215	-0.788578235	3.028600516	3.235190415	2.57034493	2.125819076	3.328638279	3.487465883	3.51709039	2.598830871
AFLA_038070	0.498411271	1.032310944	1.167462832	0.71374119	0.580630413	0.707600139	1.264167975	1.21424381	-0.692433771	-0.187835598	0.672908167	-0.975530703	2.79881126	3.054102889	2.408265276	0.296475504	3.195618698	3.451512956	3.538168131	2.728970358
AFLA_056440	0.487969051	1.487965552	0.474629947	0.698999951	0.568523346	2.00196648	1.188306634	0.5415328	-0.673093189	-0.182770466	0.65896748	0.263175203	3.114416484	3.284105451	2.798614018	1.924269363	3.400006246	3.659468146	3.723806448	2.550080945
AFLA_074820	0.516454951	1.060698677	0.50247193	0.73684441	0.600761273	2.17608941	1.780049406	1.742149735	-0.734460711	-0.19634918	0.695151126	0.826342164	3.05490501	3.336224146	2.382740702	0.308503345	3.458575046	3.819287255	3.843040799	2.443256948
AFLA_138850	0.464097152	1.419960451	1.029844632	1.476988063	0.541412884	1.806506713	1.622027702	1.732211541	-0.624750333	-0.171675866	0.628426286	-0.871770167	3.055165624	3.244532376	2.571632806	2.186691532	3.306330588	3.643223111	3.68442732	2.587574087
AFLA_063320	0.448873152	0.94258368	1.001718049	1.156753007	0.524111395	2.489247659	1.727192302	1.348757627	-0.594996825	-0.16474421	0.608922063	-0.826359015	3.000047865	3.130493172	2.742272768	2.215087435	3.152280092	3.527295359	3.585402788	2.700346633
AFLA_065160	0.442261255	0.931143297	1.000420374	1.439727605	0.516619765	1.626399968	0.556729713	1.347841917	-0.58211299	-0.161777964	0.600504872	-0.806735756	2.973264145	3.192423845	2.759310882	2.3894248	3.263936561	3.397072348	3.404190192	2.855233098
AFLA_120390	0.474620455	1.496346453	1.108509548	1.265055446	0.553582668	0.675850058	0.59608619	1.154333222	-0.643901664	-0.176618867	0.64240482	-0.900351055	2.782879323	3.316918229	2.490630832	0.281452148	3.260370492	3.328945939	3.37590411	2.730174009
AFLA_125270	0.486195867	1.008385798	0.472898429	0.696616375	0.566506484	2.162380992	1.185603431	1.454098579	0.395204845	0.664040576	0.656692829	-0.941033514	3.171340443	3.14004914	2.752355708	0.289150715	3.144566699	3.687390159	3.68913438	3.14473157
AFLA_104360	0.491527824	1.542503165	1.148684541	0.704723378	0.572887904	0.698638255	1.245050322	1.195299534	-0.677081059	-0.184647703	0.664267334	-0.950859765	2.674997438	3.072466287	2.703964881	0.291969923	3.135979369	3.504386443	3.514650668	2.626950138
AFLA_024760	0.454674462	0.954507475	0.442082751	0.654883233	0.530879247	2.038489055	1.800737324	1.767513285	-0.604671249	-0.167457209	0.616763795	-0.840286495	3.268184546	3.049995209	2.379406335	0.268881721	3.129979766	3.208237215	3.416399622	2.590460827
AFLA_132870	0.459544183	0.962223233	0.446851498	0.661155785	0.536327235	1.820708521	0.577692781	1.952989343	-0.61488446	0.630307692	0.622797828	-0.85616824	2.852435572	3.174391919	2.500558239	2.470913406	3.203762091	3.495552428	3.539765509	2.88092693
AFLA_051890	0.427358283	1.569419363	1.245741736	0.617443439	0.499578549	2.260371918	1.760433189	2.395336867	-0.55483066	-0.155106273	0.581167151	-0.766001162	3.066012414	3.315160103	2.752654588	1.146549873	3.234507406	3.427939622	3.45299525	2.643723701
AFLA_037260	0.495572767	1.027413868	0.482020177	0.709957736	0.577411841	0.703841405	1.26022223	0.549991593	-0.68656821	-0.186469754	0.669291494	-0.966468313	2.969472675	3.193197025	2.443822027	1.804343948	3.240684139	3.370792568	3.490051061	2.054121145
AFLA_122050	1.278511592	2.196918838	1.251135299	1.680428344	1.438423888	3.866872684	1.520886311	1.385831057	0	-0.78940506	1.608178091	2.927553878	3.283996055	3.704507118	3.019096507	0.840595674	2.566717563	4.280931815	4.132790693	3.115649809
AFLA_007820	0.457533897	0.959580832	1.063560107	1.217822247	0.534124964	1.213575634	1.81452054	0.508433529	-0.610387309	-0.168740468	0.620421153	-0.84913158	3.036077201	3.115193374	2.807047482	0.270705067	3.036046518	3.336070557	3.394588417	2.706707479
AFLA_053440	0.492958792	1.022276802	1.149223657	0.706293456	0.574390396	0.700206369	1.245591016	0.547105704	-0.681589531	-0.185211258	0.665822376	-0.958898691	2.946458915	2.844570315	2.666335161	1.619652092	3.135312919	3.501912246	3.534660824	2.660391958
AFLA_108740	0.459358362	0.964178793	0.446633272	0.661640543	0.53636309	1.530570585	0.577865658	0.510532003	-0.612143789	-0.169702988	0.623133519	-0.850715353	2.765396406	3.022422855	2.684523557	2.390691301	3.143458563	3.343376052	3.394274791	2.505269696
AFLA_025570	-0.436080393	0.111093443	-0.450149353	0.693672643	-0.351268641	-0.220714965	0.314210663	0.967025351	-1.69820639	-1.154227161	-0.256337489	-0.641185615	2.015487212	2.420322077	1.742201347	-0.645377267	2.37165639	2.75228658	2.858062789	1.041908749
AFLA_109780	1.165730624	2.045688734	1.139914881	1.547777493	1.317080456	3.259652616	2.487386932	2.890534693	0	-0.660940548	1.478708324	2.948339711	2.814019304	3.758430074	2.841132378	3.225675701	1.220835408	3.83898498	4.289043335	0
AFLA_062360	0.451060387	1.636120944	0.438582802	0.649426119	0.526569851	2.092658453	1.580197735	1.688714377	-0.599510291	-0.165713711	0.611661559	0.20711632	3.153464553	3.32902688	2.953951224	0.87650861	3.376445175	3.579848926	3.603173284	2.768440443
AFLA_002200	0.431502285	1.339514971	0.419484889	1.114442923	0.504313135	2.17908759	2.187557667	2.260155604	-0.562401084	-0.156947098	0.586535197	-0.777303745	2.971578353	3.281028113	2.638797057	1.645151947	3.226001596	3.40175945	3.476340665	2.597049955
AFLA_039360	0.433209217	1.574452181	0.95098326	1.104306451	0.506230546	2.073648478	1.655254068	1.732315833	-0.565794911	-0.157695531	1.076368035	-0.782496292	3.067343194	3.328136189	2.826463757	1.868990663	3.421822115	3.559336931	3.596645956	2.632874761
AFLA_019510	0.454763878	0.953635501	1.023831491	1.179442272	0.530881176	1.995190242	1.417300702	1.376325624	-0.605635273	-0.167466476	0.616641299	-0.842089148	2.991495189	3.214391962	2.60297382	2.136541573	3.298756789	3.508711245	3.515720742	2.757418998
AFLA_112100	0.478064647	0.994978307	1.09364241	0.686002218	0.557365907	0.680061121	0.600031258	1.461552918	-0.652042241	0.678036038	0.646510246	-0.913510389	3.080172224	3.239031525	2.652217225	1.707765061	3.261885351	3.457424406	3.554467739	2.720780714
AFLA_115330	0.493599201	1.02459869	0.480082433	0.707517324	0.575238243	0.701411801	0.619131501	0.547881938	-0.681831787	-0.185561915	0.66692563	-0.958764738	2.813553083	2.930774349	2.186812467	2.250405765	3.099297337	3.372793029	3.450278642	2.643262377
AFLA_120990	0.433709048	1.34457474	0.9664078	1.118963469	0.506826297	1.982012355	1.537271956	1.305382301	-0.566517321	-0.157927574	0.589374688	-0.783489316	2.962019947	3.177386225	2.796631084	2.246184248	3.300608499	3.421808794	3.48403181	2.999100183
AFLA_028560	0.46653726	0.976003699	0.453662396	0.67095822	0.544407976	2.377247837	1.186365595	1.821092108	-0.627696546	-0.172881744	0.632076754	-0.875426352	2.951488186	3.097244485	2.721182689	0.276321557	3.15726641	3.334271754	3.393322691	1.455470073
AFLA_007830	0.44427574	1.371057422	0.431956319	1.425281645	0.518859144	1.421657307	1.567138318	1.332629346	0.330820414	-0.162655165	0.602968941	-0.813510509	3.269906105	3.303680496	3.014171784	0.867868578	3.18942479	3.475986411	3.514084382	3.118199824
AFLA_012860	0.486274592	1.01033683	1.467825995	0.69728501	0.56678274	0.6912601	0.610079156	1.176475275	-0.667933512	-0.182049153	0.657231722	-0.937707422	2.883991867	3.097383481	2.199330603	2.247699392	3.187097837	3.485604844	3.514854714	2.502275815
AFLA_044390	0.471022963	0.983909378	0.458042616	0.676987601	0.549510448	1.903400241	1.510405222	1.946211322	-0.636459357	-0.174972468	0.637831065	-0.8887221	2.926321951	3.223420061	2.59136005	0.279143658	3.036342348	3.352661673	3.459896855	2.096433898
AFLA_060110	0.46231687	0.968455281	0.449540448	0.665279229	0.539609501	2.21121928	1.484764199	1.651920808	-0.619252428	-0.170961752	0.626660959	-0.862364762	2.736298239	2.892577139	2.41714487	0.273646088	3.070523074	3.364080103	3.442995732	2.934730317
AFLA_009240	0.996239424	1.6201159	0.987305779	1.423507285	0.517179231	2.075277367	0.557297055	1.331042875	-0.583581942	-0.161991825	0.601076778	-0.809192422	3.066635424	3.27651099	2.679797675	2.369452525	3.358382111	3.455274248	3.515644426	2.503054368
AFLA_023880	0.483612158	1.005975383	0.470342229	0.69381789	0.563792481	1.282458391	1.546412968	0.536918947	-0.662172128	-0.180813073	0.653904011	-0.928615833	3.102350651	3.005508218	2.462315691	1.757532827	3.120341433	3.426430379	3.498142067	2.371734193
AFLA_062690	0.445193532	0.937166988	0.432832874	0.641958383	0.520037312	2.545842454	0.560406373	1.730569708	-0.587020704	-0.16312838	0.604462368	-0.813844984	2.980620151	3.069773871	2.415967875	2.044107684	3.119147443	3.328262028	3.38496903	2.414630603
AFLA_005330	0.477383873	0.996302092	0.46423525	0.685913576	0.556871997	1.276410916	1.218801239	0.53022283	-0.647780521	-0.178021014	0.646284427	-0.905300242	2.867726921	3.160516194	2.386464284	1.001207394	3.27080037	3.309875768	3.393329914	2.709134014
AFLA_018810	0.442709614	1.402240048	0.430405378	0.638654913	0.517224533	1.659304747	1.116628746	0.492217839	-0.582179104	-0.162017301	0.601304053	-0.80647087	2.864852992	3.008599142	2.682053816	2.216470833	3.117274912	3.314710777	3.34181002	2.885381037
AFLA_073800	0.450962772	0.947566293	1.042374063	0.649768806	0.526615592	2.259329294	1.640256989	1.400094525	-0.597957639	-0.165739252	0.611904766	-0.830365756	2.898519117	3.181368903	2.667040613	0.266613133	3.169132057	3.343794371	3.363577601	2.517386934
AFLA_104250	0.488957275	1.015136635	0.47556718	1.296574784	0.569836857	1.292212546	1.233969735	0.54273401	-0.673389792	-0.18331566	0.660681459	-0.946160898	2.972446058	3.01355571	2.268598368	1.768815638	3.331945085	3.435187863	3.518125287	2.463920827
AFLA_090600	0.511606969	1.053031339	1.160851968	1.323918994	0.595347679	0.72439021	0.640289933	0.56730926	-0.723106755	-0.194037641	0.689164061	0.318426262	2.986731457	3.212166073	2.474875019	1.39780178	3.331196007	3.674762138	3.706193778	3.023037219
AFLA_063310	0.516860679	1.064850585	1.217352778	0.738457188	0.601577113	1.374685399	0.647048351	1.264755547	-0.731861744	-0.196702808	0.696502242	-1.037818837	2.640044924	2.903083896	2.521439983	0.308178387	2.947367288	3.453962251	3.58711945	2.751788646
AFLA_019200	0.509139127	1.052119176	0.495259931	0.728384441	0.592899816	1.690902871	0.637887607	1.254432085	-0.714394615	-0.193001728	0.686838342	-1.009749156	2.653374394	2.934574035	2.065220611	0.303137642	3.160946804	3.257240734	3.390153473	3.050811237
AFLA_089510	0.450136045	0.945730363	0.437662853	0.648540458	0.525636463	2.392273829	1.42973987	1.078746069	-0.596723834	-0.165344331	0.610753184	-0.828681442	2.852601553	2.970708249	2.508753643	2.375615677	3.188958987	3.356494863	3.450971346	2.541591121
AFLA_082960	0.470457878	0.98333819	0.457485626	0.676345748	0.548904559	1.568652909	0.591147837	0.522599812	-0.635136686	-0.174706989	0.637196224	-0.886679396	2.721618466	3.142120054	2.515646214	1.730183104	3.099099691	3.341011042	3.372516934	2.721894387
AFLA_111040	0.500625144	1.03331465	0.48699984	1.268015457	0.582846178	1.764877934	1.7200733	1.950585756	-0.699911851	-0.188761276	0.675040523	0.255122348	2.840900424	3.342864506	2.356906615	1.842211897	3.591157029	3.847941115	3.899054443	2.5223103
AFLA_063300	0.508043996	1.589599188	0.494206503	0.726583293	1.25818147	1.671758944	0.636388672	1.238969059	-0.713128858	-0.192424675	0.685177823	-1.008293254	2.57367845	2.898728626	2.484255333	0.302625067	2.931286591	3.494213089	3.588763304	2.745553613
AFLA_005310	0.496987196	1.030392682	0.483394488	0.712003556	0.579067893	0.705869263	1.269919513	0.551566798	-0.689056302	-0.187163746	0.671217862	-0.970129161	2.730328356	2.930999918	1.898080059	1.652312678	3.143588912	3.407795603	3.435528015	3.033630553
AFLA_057730	0.699323856	1.365605574	0.681415833	0.975791753	0.806323059	0.968068279	2.486096592	0.770685521	-1.24119856	-0.294208	0.924269933	2.836676582	3.192954276	3.140379254	0.676659156	0.427738382	3.137129083	3.095909528	3.410925214	3.081133411
CADAFLAG00013594	-2.592528936	-1.076283994	-2.650656784	-1.849489986	0.972144613	-0.274479658	-2.123771557	-2.375722937	0	0	-1.970960909	0	-2.850102762	-3.361366539	-2.666377755	-3.74684369	-2.472623697	-1.098405836	-0.164218173	0
AFLA_052440	0.482839445	1.004216481	0.469593681	1.27923206	0.562872823	1.787382731	1.216917283	0.536048721	-0.661007264	-0.180428185	0.652817277	-0.92703348	2.87903255	3.003755795	2.04080256	1.970412995	3.207260613	3.448350978	3.530853265	2.694537942
AFLA_072650	0.445402041	1.392846404	0.433045578	1.165909572	0.520212366	1.890612771	1.10532474	1.362785654	-0.587939046	-0.16319699	0.604583414	-0.815477924	3.001044553	3.109022917	2.393557696	2.630789495	3.278917094	3.365793004	3.432338353	2.579878916
AFLA_129840	0.521659679	1.072633301	0.507514074	0.744675914	0.606956192	1.708134109	0.652719395	1.269570813	-0.742979409	-0.199013404	0.702475981	-1.055842334	2.697497348	2.695386834	1.9608259	1.711389053	3.195803679	3.536416697	3.61929345	2.734409592
AFLA_073040	0.486959548	1.012107224	1.140534774	0.698376604	0.567618022	1.294322738	0.610997734	0.540586533	-0.668817794	-0.182395596	0.658242979	-0.93882759	2.713460648	3.118118436	1.853208656	2.26353797	3.142539512	3.413772584	3.499939859	2.732887035
AFLA_019650	0.480420918	1.000635543	1.126264756	0.689624189	0.560195235	1.279128977	1.22141269	1.172279586	-0.655450399	-0.179326183	0.649885491	-0.918120903	2.860737291	3.046221441	2.425247543	0.285089819	3.202441481	3.440239049	3.400210698	2.711280474
AFLA_106460	0.503228653	1.041886456	0.489483729	0.720521069	0.586206712	1.884112762	1.291423172	0.55840905	-0.701681102	-0.190167116	0.679321738	-0.989666793	2.6829166	2.954940798	2.352097274	0.299362785	3.061104925	3.264852129	3.398562788	2.799233369
AFLA_040690	0.456104586	0.958562302	0.443453764	0.65730843	0.532676496	1.22191379	1.478081594	1.794846125	-0.605719621	-0.168220208	0.618992312	-0.840908013	2.78778591	3.101415375	2.588342642	0.269490611	3.079720508	3.293505121	3.35484291	2.77329955
AFLA_064420	0.801320569	1.523849656	0.781453537	1.10476397	0.919463821	3.064713479	0.981747037	1.824296905	-1.677534594	-0.357817439	3.321071066	1.846603198	3.431977233	2.115164901	0.776171829	2.550641151	1.803592351	3.496892372	3.66773448	1.82873014
AFLA_014250	0.504772119	1.041341413	1.148568032	0.721577735	0.587624054	1.8224862	1.928664812	0.559877015	-0.708136805	-0.190762004	0.680509219	0.314415928	2.843746631	3.307179863	2.077449472	0.300887986	3.429435358	3.63402412	3.635798719	2.824785865
AFLA_025140	0.497190539	1.03178306	0.483575662	1.341946883	0.579414947	2.018257138	0.623617867	0.551863862	-0.688195365	-0.187340415	0.671745185	-0.968014581	2.864012796	2.93797962	2.032752346	0.295418288	3.044111093	3.242746515	3.279727891	2.917222257
AFLA_133620	0.47276416	0.984792588	1.056403057	1.704474523	0.551259067	2.457526533	1.456949621	1.620269428	-0.642112747	-0.175662589	1.682634432	-0.898547475	2.827528888	3.284652236	2.024909825	1.495305008	3.332433406	3.651181499	3.634278305	2.620506129
AFLA_053090	0.459356461	0.963303134	0.446649236	0.661313547	0.536245568	1.872221717	1.685976449	1.442210039	-0.613557598	-0.169588208	0.622873126	-0.853801175	2.84208876	2.963662715	2.414511676	0.271780939	3.081389172	3.33409463	3.383989782	2.807928012
AFLA_129790	0.439301796	1.612975191	0.982133416	1.135487954	0.513218311	2.368521696	1.55860282	1.324881202	-0.576775789	-0.160439839	0.596623214	-0.79879523	2.9752256	3.082541965	2.671150737	2.244426829	3.230957558	3.463455109	3.519261037	2.706392174
AFLA_003090	0.49123076	1.019983749	0.477775576	0.7042066	0.572503254	2.094264562	1.252109036	1.538329905	-0.677340862	-0.18442086	0.663789336	-0.951970554	2.379053835	2.845445652	2.346914334	0.291888693	3.159542879	3.472866838	3.445296957	2.773306354
AFLA_060260	0.499940221	1.036562112	0.486262577	0.716280987	0.582530791	2.02626605	1.28541988	0.554859445	-0.694013116	-0.188648509	0.675246892	-0.977143046	2.696764214	2.513180601	2.519237851	0.297171396	2.988971017	3.144696115	3.262190394	3.28799893
AFLA_094620	0.456456373	0.958929316	1.067030277	0.657708948	0.533053509	1.717037609	0.57434455	0.507356918	-0.606561751	-0.168376942	0.619387927	-0.842242296	2.843486819	2.915789563	2.502260637	2.157453563	3.10743217	3.368368397	3.392142752	2.78011926
AFLA_060890	0.456642899	0.959324269	0.443982044	0.657976548	0.533270762	2.062836329	1.823968359	1.641330627	-0.606898144	-0.168461222	0.619639969	-0.842751891	2.893586102	3.096666856	2.374863965	0.26985777	3.127719396	3.328031844	3.378027613	2.380433842
AFLA_065550	0.43943572	0.926199618	0.42722112	1.150021952	0.513412727	2.191103643	1.831961663	1.543675253	-0.576691297	-0.16051516	0.596894733	-0.798517548	3.005926874	3.220221174	2.469809807	2.342463565	3.297484789	3.301565164	3.39177646	2.327966325
AFLA_133190	0.419032343	0.888778229	1.221400037	1.349515126	0.490077939	1.985426623	2.006872352	1.700201501	-0.539663015	-0.151437812	0.570410106	-0.743377839	3.105737868	3.169858927	2.734251896	2.376937782	3.256603535	3.412842646	3.416197382	2.720198038
AFLA_132260	0.499416288	1.034155485	1.173031311	0.715098721	0.581773409	1.328309406	0.62602951	0.554182834	-0.694641052	-0.1882985	0.674200877	-0.979116665	2.601505702	3.089505624	1.73883852	2.31046818	3.181111619	3.476598367	3.49548291	2.53439351
AFLA_021910	0.446000788	0.939360058	0.433610052	0.643276196	0.521031744	1.191005542	0.561505352	1.40146291	-0.5879261	-0.163522703	0.605678301	-0.814918602	2.86179896	3.055094774	2.721405509	2.009975205	3.110770379	3.26532939	3.302952995	2.759564701
AFLA_127560	0.447397451	0.941553416	0.434978134	0.645068299	0.522591818	2.337509966	0.563146845	1.398629924	-0.590839046	-0.164140633	0.607403427	-0.819442624	3.019490459	3.076385602	2.070000575	2.524029934	3.147949574	3.280444676	3.34196599	2.140753166
GRMZM2G178645	1.863139273	1.603145327	0.833583954	1.170744609	1.932230343	2.981967561	2.383604485	2.335993344	-1.990209319	-0.393972646	1.112475119	1.930879085	3.128365683	2.926214165	0.828045553	3.294837629	2.579689908	3.484085275	3.212798283	2.364921644
AFLA_039400	0.469101742	1.459948524	1.071862108	0.673971348	0.547180592	1.721877386	1.476279005	1.117781772	-0.634043786	-0.174004175	0.635028538	-0.885769185	2.883108713	3.103663653	2.485024035	2.04986572	3.242519748	3.491656911	3.521257931	2.635050923
AFLA_056540	0.409848518	0.872454392	0.398347209	1.069600836	0.479626385	2.509841658	1.99575265	1.778968305	-0.522925382	-0.14744127	0.558610995	-0.718414078	2.853372151	3.027452486	2.661211468	2.417407943	3.045853876	3.290110426	3.316355842	2.855368365
AFLA_002060	0.489912011	1.015914438	0.476513335	0.701903525	0.570828825	1.278845732	0.614327229	1.49784786	-0.676211034	-0.183726974	0.661686037	0.824141245	3.093544297	3.402348476	2.713317078	0.291338114	3.300140895	3.476150744	3.546803741	2.47597052
AFLA_013610	0.434516139	1.38502351	0.422402719	0.627660816	0.507914153	3.202549648	1.598721417	2.273723911	-0.566607528	-0.158360587	0.590810423	-0.782944429	2.607204046	3.080467072	1.960395998	0.256219126	2.88092478	3.10643782	3.306392864	2.402061561
AFLA_129250	0.479228705	0.996828802	0.466082048	0.6875007	0.558667531	1.892002488	1.965472296	1.458994345	-0.65459075	-0.178696326	0.647951646	0.283884874	2.950236585	3.225696646	2.649429962	0.284615308	3.237139082	3.515863835	3.584403483	2.681583298
CADAFLAG00013701	-2.150305131	0.160648517	-2.277447991	-0.864880818	-1.541073313	-0.891051505	-1.286704825	-1.721318986	0	0	-1.046374334	0	-2.770326967	-5.245156029	-2.312919753	0	-1.905307708	0.133528171	-0.501122863	0
AFLA_034360	0.549275612	1.121135077	0.534491429	0.78163196	0.638302293	2.517270234	1.964568313	0.608520698	-0.804560985	-0.21277283	0.737764977	1.957807321	2.74859417	2.931167646	2.488597527	1.972054471	3.020736057	3.183155395	3.207472703	-1.231441782
AFLA_017400	0.452769133	0.951997213	0.440210752	0.652569361	0.528791592	2.298439063	1.160295942	1.432072443	-0.600445643	-0.166602774	0.614510238	-0.833698122	2.813489904	3.012210173	2.338548277	0.267561186	3.036679371	3.277973974	3.307935032	2.688734532
AFLA_103670	0.448684387	0.945828702	0.436202025	0.64744928	0.524275605	2.410599941	0.565054878	1.900110921	-0.591147524	-0.164860067	0.609563772	-0.818712531	2.818372778	3.059303029	2.559506462	0.264748945	3.022373153	3.221847427	3.248842477	2.086156173
AFLA_005480	0.485232171	1.007277414	0.471946113	0.695531165	0.565483961	1.551127704	1.189786951	2.228582089	-0.666672362	-0.181536119	0.655622903	0.271677452	2.985706821	3.33089972	2.68279389	1.543019565	3.32238657	3.617901481	3.660504418	2.503597009
GRMZM2G466563	-0.446287825	0.15477154	-0.462024475	-0.200379193	-0.351761947	1.073272677	1.188395256	0.38653856	-1.957925961	-1.275799057	-0.246610892	-2.387046887	1.330869995	1.660107205	1.70247877	1.551735237	1.676618703	1.906675644	2.179182386	1.783185909
AFLA_119710	0.51312199	1.059047245	0.499151876	0.733692614	0.597413077	2.062600697	0.642673204	0.569184283	-0.723008398	-0.194923493	0.691910707	-1.023392951	2.757056239	2.613395275	1.795135647	1.874687583	3.114618636	3.253565432	3.451315896	2.895502108
AFLA_122650	0.442678064	0.932782593	0.430375252	0.638598259	0.517183967	1.798391461	1.115668761	1.72609539	-0.582158453	-0.162001176	0.60125253	-0.806458244	2.836197449	3.045826408	2.433210389	2.214928112	3.131195966	3.323910017	3.354089202	2.774992357
AFLA_006110	1.510540303	1.3702732	0.424982524	1.144819786	0.510848878	2.136885475	0.55062169	1.338512605	-0.571925627	-0.159530695	0.594042844	-0.791038532	2.905058622	3.096572315	2.58900839	2.479259065	3.206636376	3.355964037	3.424746831	2.534032857
AFLA_036450	0.435250116	0.919536406	0.423122567	0.628583811	0.508727879	1.63711799	1.594771602	1.05213	-0.568160703	-0.158678667	0.59170247	-0.785362753	3.089806193	2.987151967	2.518841504	2.544023556	3.294527107	3.036266702	3.282580039	2.518401005
AFLA_038620	0.439290615	0.926927389	0.427065007	0.634087927	0.513346276	1.65331516	1.413135955	1.06430286	-0.575601462	-0.160490106	0.596941287	-0.796494914	2.830482666	2.868369922	2.297704333	2.399561959	3.061049916	3.22554953	3.331810004	3.146457373
AFLA_063530	0.422441635	1.33392906	0.41063003	0.611029123	0.494052418	2.250088273	1.781620596	1.640184084	-0.545139746	-0.152975652	0.57501258	-0.751183841	2.875293546	3.024140078	2.59217197	2.21311656	3.130334235	3.278363959	3.32169392	2.759533637
AFLA_133270	0.481824785	1.003942383	1.140695839	0.691762745	0.561874596	1.609628421	0.604949923	1.520212731	-0.657538471	-0.180018833	0.651881415	-0.920979715	2.745417712	3.046278226	2.070002512	0.285841753	3.144629183	3.3198981	3.382509301	2.726103951
AFLA_043010	0.477339956	1.473317593	1.081152881	0.685023333	0.556543545	0.679089469	1.487622868	1.127636106	-0.65039078	-0.177851978	0.645579395	1.074529777	3.012430897	3.287283378	2.851957128	0.283371877	3.294863121	3.547495446	3.581406122	2.851442222
AFLA_007250	0.789235505	1.505041351	0.769602059	1.089461346	0.906050009	2.558916444	2.264175594	2.217461952	-1.618299616	-0.349812598	1.033896598	2.074998018	2.591273252	3.028555666	2.430855377	0.488658444	3.196335532	3.46700276	3.736309728	2.245020774
AFLA_076170	0.328655291	2.02766763	1.892072633	1.919143466	0.386412848	2.008004738	2.014463483	1.707713127	-0.389619155	-0.113494845	0.452375038	-0.525519283	3.074214702	3.230842944	2.835891495	1.318156838	3.412016041	3.558545374	3.521438618	2.560081767
AFLA_088130	0.470725851	0.984203966	0.457741519	0.676825939	0.549248865	2.199796885	1.20739509	1.487230365	-0.635319271	-0.174847674	0.637633121	-0.886790869	2.621726953	2.864509514	2.440271357	0.278841503	3.089739283	3.334280333	3.381502512	2.585585331
AFLA_037770	0.471399593	0.984174057	1.096639095	0.67735603	0.549891039	1.755084691	0.59214881	1.675495332	-0.637752149	-0.175108299	0.638205496	-0.891048667	3.031009312	3.167739281	2.380737095	1.837520011	3.176478131	3.39980443	3.436405651	1.957060524
AFLA_042760	0.464003217	0.972319327	0.45117569	0.667799265	0.541608194	2.103620511	1.509486038	1.143319987	-0.621985903	-0.171750097	0.629018831	-0.866346749	2.799378764	3.136847523	2.590663406	0.274589414	3.01238364	3.255462384	3.33457736	2.199451538
AFLA_105490	0.843253598	1.587111216	0.822617197	1.157125294	0.965743364	2.666332084	1.030167137	2.889245886	-1.914947773	1.302988264	1.099260723	2.175691195	3.035653396	3.248727779	1.833680038	0.525616169	3.071032545	3.547010277	3.494609349	2.859076411
AFLA_009260	0.452967563	0.952878111	0.440391789	1.216083913	0.529097995	1.211854555	0.570149609	1.107438305	-0.599722074	-0.16679221	0.614941228	-0.831822034	2.85051504	2.989713053	2.573300247	2.099097271	3.017771937	3.372416714	3.326620801	2.719203011
AFLA_088250	0.450898475	0.949485408	0.438367677	0.650350771	0.526769485	2.409468083	1.670924819	1.42812765	-0.595566755	-0.165857607	0.61234613	-0.825464087	2.90912587	2.968406998	2.49829174	0.26618288	3.092119804	3.242580452	3.333525434	2.047806432
AFLA_012400	0.450857863	0.948871359	0.438340126	0.650082387	0.526645846	2.249697756	1.159154339	0.501215653	-0.59649276	-0.16575242	0.612123025	-0.82755129	2.895189707	3.058196343	2.454821835	0.947944202	3.086587811	3.19967647	3.259221642	2.536643717
AFLA_110370	0.041267454	0.983065493	0.609571778	0.759915465	0.114237306	1.044980655	0.153638081	0.089739933	-0.951741652	-0.547403944	0.196670238	-1.165559104	2.434593787	2.560662186	1.843605744	2.340829291	2.784641431	2.775093644	2.92638915	2.449720508
AFLA_074080	0.469473165	0.981762565	1.107418682	0.675074298	0.547802125	1.258550008	0.589986396	0.521535656	-0.633027801	-0.174258892	0.635973853	-0.88337018	2.551694052	2.978534047	2.641276688	2.163959855	3.058991527	3.328799308	3.406023618	2.564616116
AFLA_133150	0.478008656	0.997808782	0.464840078	1.288994876	0.557619511	0.680896563	1.227132369	0.530928783	-0.648753156	-0.178320473	0.647174691	-0.906689934	2.761361996	2.97913122	2.313830224	1.601166733	3.095064762	3.28980078	3.423345807	2.738893265
AFLA_116960	0.437798562	0.92431328	0.425607484	0.632090447	0.511652332	2.22226729	2.025822886	1.572293552	-0.572754037	-0.159824856	0.595033916	-0.792187621	2.864072548	3.11715501	2.401849114	0.899906864	3.116157814	3.205018405	3.329146948	2.595238237
AFLA_045600	0.401812683	0.85786882	0.390504531	0.582868117	0.470453098	1.884362593	1.912527791	1.66270135	-0.508639766	-0.143972939	2.071588384	-0.69724437	2.980501753	3.238545565	2.727724669	2.678647416	3.1210486	3.11970984	3.192538111	2.501658496
AFLA_102630	0.448563438	0.943075776	1.026657686	0.646485939	0.523870762	1.80259069	1.963993413	1.582991374	-0.593353321	-0.164666695	0.608784396	-0.82330844	2.884039343	3.023710862	2.564118706	2.219561557	3.227258312	3.374076807	3.449602763	2.401467086
AFLA_063220	0.460083767	1.447953664	0.447370622	1.218981557	0.536996445	1.854575525	1.157841757	1.426486495	-0.615611368	-0.169893258	0.623625839	-0.857216995	2.975276548	3.138377793	2.331778312	1.288567712	3.234887434	3.382702905	3.403456059	2.551184451
AFLA_073150	0.496326171	1.030282187	0.482731062	0.711464496	0.57843531	0.705324674	0.622579088	1.227690245	-0.686378624	-0.186929228	0.670644181	-0.965173783	2.77709531	2.700788895	2.207207934	2.056758931	3.116908191	3.207193699	3.294131987	2.957541891
AFLA_082760	0.467834369	0.97798342	0.454933964	0.672603063	0.545850161	2.091484535	1.851388423	1.135993652	-0.630558221	-0.173464894	0.633663565	-0.87995841	2.585587379	3.252608956	2.295052796	1.545339283	2.977958891	3.424544492	3.400817855	2.571296581
AFLA_094790	0.467588163	0.978185312	0.454682814	0.67248189	0.545641573	1.248158458	1.19107352	1.142498567	-0.629322587	-0.173399875	0.633512265	-0.877625553	2.663223015	2.861896564	2.445809226	2.360816904	3.075052839	3.373237241	3.439569321	2.641013501
AFLA_023590	0.451046185	0.948184503	0.438537875	0.6500375	0.526763915	2.030561842	1.447619341	1.407270703	-0.597564651	-0.165814805	0.612134662	-0.829444938	2.982554486	2.976017033	2.56598964	1.94848083	3.204530268	3.273411394	3.405590677	2.250187652
AFLA_100190	0.474635072	0.991431785	0.461554849	0.682172013	0.553723977	2.053619006	1.220647397	0.527205882	-0.64284964	-0.176673615	0.64271774	-0.898231171	2.843284659	3.043661767	2.050162991	1.004506595	3.07147385	3.264084355	3.347434751	2.648877223
AFLA_093040	0.452742758	0.951466458	0.440191806	0.65238957	0.528714636	2.121217548	1.462065493	1.421775886	-0.600761627	-0.166576557	0.614364753	-0.834328637	2.876509275	2.998457081	2.466924176	0.94005798	3.107743066	3.296047405	3.368074573	2.591647793
AFLA_065990	0.427941115	0.904940539	0.416009294	0.618248448	0.500248373	2.200956666	1.989294568	2.24431243	-0.555861002	-0.155366217	0.581931417	0.191223793	3.077236453	3.198186852	2.695483944	2.026313174	3.309084803	3.41120783	3.44375443	2.614873435
AFLA_075610	0.476276221	1.508111388	0.463168919	0.684144606	0.55551292	1.272469859	0.598163218	1.495277317	-0.646827702	-0.177404576	0.644641156	-0.904687773	2.869942162	2.933232605	2.186375349	1.747198456	3.173212802	3.377233132	3.423221469	2.488853135
AFLA_088090	0.437528147	0.922443707	1.290619821	1.419946491	0.511203477	2.009305333	1.703488537	2.011231573	-0.573443572	-0.159641395	0.594354439	-0.793806336	2.906533851	3.218481745	2.609177333	1.853219837	3.220942274	3.406954569	3.444128071	2.622027061
AFLA_085960	0.042118829	0.552980166	0.648027764	0.804902197	0.120324708	0.800589088	1.256136298	0.094103366	-1.062223364	-0.601889912	0.208316517	-0.147593553	2.553160546	2.617319492	2.406906895	-0.149112019	2.78036813	3.074663692	3.066153623	2.426527228
AFLA_070170	-0.49256875	0.880736859	-0.00734425	0.405673987	-0.422343107	1.545261674	2.027575976	1.075891086	-1.43550254	-1.05489082	-0.342894955	-0.331990056	2.097794166	2.39554644	1.690237266	-0.662654514	2.229368057	2.684572607	2.746979557	0.979349293
AFLA_113440	1.080749186	1.929083663	1.05618399	1.446661488	1.225195251	2.856237348	2.35351586	1.177513565	0	-0.577135682	1.380202803	2.606012997	3.149652982	3.936152865	1.049639293	0.69417477	3.609213671	3.887315795	3.66004126	3.246070756
AFLA_021180	0.470213106	0.983937653	0.45723119	0.676334308	0.548731128	1.584449641	0.591021863	0.522400008	-0.633719394	-0.174638483	0.63712906	-0.884053677	2.632997285	2.914286873	2.536235209	1.748856947	3.021992139	3.199888016	3.297538299	2.815177231
GRMZM2G481052	-0.027855654	0.545108999	-0.042678239	0.20503045	0.061389734	1.705551072	1.667272497	0.0315373	-1.389292339	-0.792934699	0.161073259	-1.743518035	2.201151458	2.372162434	1.315298032	1.905000996	2.14088246	2.609355039	2.716652599	1.372229525
AFLA_053270	0.464540516	1.473659084	1.088667039	0.668601337	0.54225349	1.546123466	1.498009486	1.666356728	-0.622335231	-0.172074901	0.629775666	-0.86629152	2.764564902	3.190442184	2.595430537	0.274843684	3.10213201	3.338197674	3.413452448	2.153439051
AFLA_096340	0.456384292	0.957845742	1.066290994	0.657262641	0.532848111	1.715205896	1.47013432	0.507197721	-0.607888945	-0.168228854	0.619018231	-0.845202793	2.833375366	3.084469711	2.426884674	1.79642695	3.145906444	3.284306328	3.398896725	2.59301928
AFLA_017360	0.463284611	0.971501295	1.102312707	1.25654899	0.54083706	0.661138289	1.869348244	0.514824248	-0.620173609	-0.17143917	0.628205471	-0.863387079	2.920262054	2.886514501	2.424660393	0.274061524	2.982881617	3.209789065	3.292892621	2.715722738
AFLA_099200	0.453959729	1.442271613	1.061448922	0.654010642	0.530093549	1.210701284	1.154307825	0.504551732	-0.6031602	-0.167126947	0.615914109	-0.837995725	2.988319227	3.097671431	2.292168648	2.539704854	3.195086534	3.197640106	3.377120583	2.078122902
AFLA_060100	0.451110929	0.946505335	0.438629044	0.649558644	0.526648609	1.776183339	1.397716874	1.356767741	-0.599428219	-0.165745188	0.611776542	0.694709791	2.97271791	3.232719833	2.677868011	2.359985897	3.304127795	3.507413176	3.548119411	3.002911713
AFLA_039650	0.465258911	0.97482249	0.452397886	1.259158692	0.543064071	1.565379505	0.584983452	0.516968564	-0.624214205	-0.17233901	0.630695434	-0.869637593	3.103722263	3.052633516	2.394494291	2.551925517	3.170675225	2.953259587	3.30788446	1.321194409
AFLA_087640	0.458210848	0.959014651	1.009676359	1.167038011	0.5347198	2.25399249	1.738057487	1.357908242	-0.613152419	-0.168986611	0.620875448	0.684049715	3.060384588	3.255758577	2.938809868	1.216852374	3.427492236	3.694151587	3.703893384	2.63164834
AFLA_136270	0.399999191	0.855137978	0.388726749	0.580572546	0.468437248	2.510744532	1.872239282	1.683551587	-0.505035851	-0.143213499	0.54600287	-0.691742838	2.812503189	2.951348576	2.462514427	2.579281243	3.005468871	3.091109702	3.210795714	2.730635269
AFLA_033430	0.432864973	0.915229924	0.42079314	0.625367427	0.506014684	2.27007616	1.831992222	2.178063567	-0.563567155	-0.15763684	0.588637011	-0.778325349	2.628584968	2.96938038	2.369308667	2.238939621	2.977651763	3.354712233	3.352811283	2.582202359
AFLA_002570	0.44227838	1.398001423	0.429986781	0.638022342	0.516716775	2.37136146	1.610766884	1.574879023	-0.581502859	-0.161816716	0.600709901	-0.805516057	2.913454911	3.004285707	2.381423815	1.975326119	3.134854678	3.329720062	3.383345366	2.302298734
AFLA_131810	0.457739014	0.961105387	0.445054651	1.222819221	0.534502211	1.218565966	1.161812115	1.432543104	-0.609140886	-0.168957628	0.621010013	-0.846207023	2.687662172	3.031395035	2.525354383	2.047739514	3.235849794	3.392237953	3.35204709	2.549478999
AFLA_023430	0.419466885	1.314104772	0.942431867	1.092119705	0.490616415	2.278248711	1.912104199	2.131814507	-0.540068823	-0.151652227	0.571070886	-0.743780021	2.86868437	3.212702687	2.628898398	1.790719094	3.160968247	3.296443789	3.365817217	2.721651081
AFLA_058160	0.48777737	1.014321546	0.474395963	1.311148885	0.568624365	1.306805625	0.612109323	1.199488581	-0.669817782	-0.182809457	0.659472283	-0.940069788	2.151832476	3.154171712	2.343320267	1.395693825	3.12186677	3.368765047	3.390853871	2.827495732
AFLA_018790	0.476820685	1.480871417	0.46372622	0.684346054	0.555957306	0.678415889	1.498770943	0.529430498	-0.649453005	-0.177589524	0.644927641	1.299226472	2.989361027	3.090258733	2.613980021	0.966532974	3.312124533	3.506207309	3.52217277	2.987411471
AFLA_010620	0.433533845	0.914952486	0.421469489	0.625800935	0.506619244	1.818320327	2.601472489	1.638868373	-0.566251676	-0.157846596	0.589131505	0.648018174	2.922341343	3.276794563	2.564642343	1.887298122	3.358398762	3.469231225	3.461599838	2.903091815
AFLA_074370	1.196179347	2.086875227	1.169930936	1.583759458	1.349908285	2.609541739	2.533225962	1.299274871	0	-0.693556335	1.513801637	2.796994073	3.151011434	2.800544757	2.889301376	0.779058848	3.736226148	4.185710381	4.134904882	3.361083277
AFLA_099180	0.453546509	1.448245216	1.067308617	0.653870875	0.529767841	0.648127103	1.67485787	0.504194177	-0.600772606	-0.167055151	0.615712033	-0.83340138	2.99131374	3.090937551	2.302583973	1.978360486	3.229886253	3.119198788	3.351962576	2.323034512
AFLA_029540	0.424384986	0.898980745	0.412531087	1.108463039	0.49624037	2.130476862	2.052454046	2.117746082	-0.5489145	-0.153820577	1.551241159	-0.756920048	2.912006191	3.162228005	2.565815227	1.640817128	3.131085732	3.327432393	3.37128403	2.608982529
AFLA_010860	0.439133696	0.927129669	1.028326594	0.634022894	0.513215759	2.28078833	1.877757916	1.586803844	-0.57490924	-0.160439176	0.596853201	-0.795267944	2.780517749	3.046850439	2.368843588	0.259056386	3.177794318	3.18921765	3.287755503	2.430066372
AFLA_102650	0.443831792	0.935185594	1.028822641	0.640272782	0.518538604	2.385075678	1.62264431	1.733681752	-0.583897181	-0.162553191	0.602829725	-0.808807634	2.877196739	3.070979192	2.482707255	0.909948494	2.998064001	3.309896546	3.39064191	2.534384204
AFLA_028920	0.434741183	0.918447495	1.003243977	0.627842377	0.508130327	2.19991569	2.003966282	1.0473979	-0.567356951	-0.158444586	0.591005239	-0.7842236	2.982302944	3.107990484	2.627221513	2.277151735	3.166969551	3.271942406	3.287767208	1.704376421
AFLA_092700	0.440134041	0.926759897	0.427913453	0.634710398	0.514136529	2.112446011	1.88951366	1.021485019	-0.578636939	-0.160793075	0.597625805	1.294083802	3.078836832	3.227073518	2.900021335	2.017869246	3.296212658	3.516163547	3.544992239	2.764932365
AFLA_050670	1.072933877	1.918420581	1.048488375	1.43732468	1.216722048	1.427442869	1.291503376	1.169248994	0	-0.569761662	1.371107358	2.600094279	2.665642036	3.531591662	2.692356989	0.688527521	3.601121692	4.01183988	4.238681955	3.05443781
AFLA_037250	0.457446032	0.957700208	0.444816516	1.465590489	0.533848202	1.653756912	1.115585499	0.50822376	-0.611782595	-0.168620152	0.619893129	1.575498894	3.011655364	3.220554174	2.646943473	2.210305279	3.312549962	3.513329228	3.622269865	2.95987867
AFLA_117620	0.432206287	0.913872575	0.420154023	0.624407947	0.505239018	2.498542671	1.722068222	2.030645476	-0.56266345	-0.157315458	1.120160898	-0.777189346	2.815058365	3.102478314	2.583210408	1.20976222	3.055458378	3.295748799	3.313348568	2.282613985
AFLA_022510	0.44358372	0.935686029	0.431240716	0.640211195	0.51834376	1.832944366	1.447678782	0.49325283	-0.582805413	-0.162459953	0.602720989	-0.806936722	2.932538873	3.004658238	2.471714299	1.869316516	3.089560972	3.217195186	3.229588371	2.408478082
AFLA_037890	0.451622997	0.950602518	0.439082087	0.651222733	0.527552214	2.308545079	1.830604356	1.118535045	-0.59768858	-0.166109483	0.613190852	-0.829254725	2.643736801	2.848933682	2.177794352	0.266734581	2.979918861	3.203260287	3.282657279	2.754601912
AFLA_051020	0.411884921	0.875640906	1.18827453	1.495431578	0.481900962	2.383160025	2.262226224	2.103572395	-0.526949306	-0.148307722	0.561125651	0.853732646	3.010437954	3.351206439	2.840883879	0.242355866	3.391572787	3.401315283	3.44706521	2.690706839
AFLA_089500	0.4279955	0.906792574	0.416036414	0.618860036	0.500487686	2.304965862	1.581023011	1.041095309	-0.55449057	-0.155467259	0.582419338	-0.764768931	2.78823595	2.878723241	2.346190113	2.240010816	3.03846577	3.239632413	3.277529303	2.720950006
AFLA_100810	0.466618522	0.976093899	0.453742554	1.247077239	0.544494933	1.242802405	1.185755644	1.460575621	-0.627904827	0.685881182	0.632168162	-0.875768168	2.908045494	2.958296479	2.465531925	0.276381653	3.118329181	3.321380522	3.445381901	2.822097206
AFLA_035840	0.421882945	0.895307541	0.410076717	0.61043923	0.493469911	2.423678028	1.961289926	2.051985601	-0.543686418	-0.15275144	0.574420886	-0.748817036	2.862659642	3.045523551	2.376944275	1.761974425	3.080047817	3.208142158	3.272410866	2.3443329
AFLA_070250	0.46634388	0.976842538	0.453456062	0.671060106	0.544307369	2.311356041	1.728735146	1.481574268	-0.626275296	-0.172841688	0.632109726	-0.872756988	2.5957636	2.87342502	1.930224033	0.276007529	2.942400278	3.286248471	3.332277478	2.724784584
AFLA_133060	0.465788519	0.973370836	1.058309803	1.21505162	0.543434101	1.846360832	1.459752209	0.517397974	-0.627126835	-0.172510984	0.63082301	1.050699889	3.066952498	3.23991334	2.656083264	0.276034509	3.301934034	3.452671656	3.525509732	2.823477738
AFLA_010630	0.452116891	0.94962264	1.045045708	1.198736643	0.52792908	1.828198372	1.990704874	1.403337466	-0.600178405	-0.166262488	0.613387772	-0.833736717	2.58196135	3.078138562	2.443952748	0.925008868	3.204139695	3.346902227	3.405520032	2.83902763
AFLA_124330	1.154431876	2.030103333	1.128780523	1.534339235	1.304871602	3.549225812	1.38283068	2.400934213	0	-0.64927966	1.465619863	2.725013107	3.078430398	3.666895186	2.335674974	0.748191462	3.128497051	3.815004531	3.970764387	3.509216581
AFLA_065170	0.429103811	0.907155612	0.417141902	0.619866019	0.501589437	1.565330122	1.931798195	1.828956819	-0.557828133	-0.155895499	0.583465808	0.643368874	2.998595505	3.232291558	2.773835961	2.448463371	3.316508145	3.418001258	3.434816434	2.82344129
AFLA_136110	0.429467384	0.90944602	0.417471889	0.620867965	0.502173194	2.232084573	1.832034661	1.544304583	-0.557036497	-0.156139052	0.584331526	-0.768435756	2.809456669	2.957694744	2.485181383	1.873873375	3.113873053	3.21292941	3.321964131	2.588257807
AFLA_043120	0.418185655	0.888627974	0.406468027	0.605426369	0.489251498	2.315677322	1.94905893	1.984605961	-0.536986124	-0.151128089	0.569645362	-0.738844875	2.894234579	2.960888796	2.146235956	1.750190142	3.114991416	3.183074393	3.231843099	2.768348704
AFLA_041400	0.50341346	1.040418673	0.48969135	0.720213311	0.586232446	1.328421118	0.630718495	0.558492127	-0.703820393	-0.190175633	0.679126107	0.352471611	3.202252418	3.049099255	2.801437839	1.648400952	3.157609703	3.522706572	3.542705512	1.555522663
AFLA_136580	0.453055838	0.951042227	0.440510597	1.190597388	0.528979766	2.148649522	1.887743804	1.856512512	-0.602018375	0.63214699	0.614548143	-0.836468774	2.868322814	3.13894302	2.380650221	0.915413224	3.177280791	3.416179644	3.458405056	2.670065552
AFLA_085140	0.436338896	1.398319657	0.424174521	0.630283902	0.510043608	1.908469334	1.616912266	1.068048217	-0.569577319	-0.159194558	0.593282412	-0.787204599	3.109260106	2.922529506	2.61452422	0.906737398	3.058294534	2.993973324	3.309320035	2.679573344
AFLA_021100	0.443572474	0.933098577	0.431267746	0.63940897	0.518071502	2.727785726	1.08570051	1.536094401	-0.58498197	-0.162344168	0.602095298	0.967385797	3.328148136	3.230915175	2.661552686	1.990921535	3.233190201	3.507069988	3.384223971	2.274772156
AFLA_074100	0.465999388	0.975862716	1.102836732	0.670483797	0.543878303	2.110325056	1.515212865	1.148114343	-0.625922387	-0.172667411	0.63157994	-0.872373526	2.443200753	3.028728491	2.355067517	0.275850141	2.958974232	3.296895263	3.375218253	2.715640683
AFLA_119610	0.443456279	0.935564741	0.431114969	1.200740708	0.518207997	1.835399683	1.140888893	1.763466393	-0.582509946	-0.162402703	0.602579825	-0.806481684	2.722935574	2.943769167	2.515548471	0.261666819	3.042505445	3.215750441	3.257261811	2.673258448
AFLA_065540	0.438649654	1.60269467	1.276109997	0.632709162	0.512446717	1.727278406	1.796832974	1.654025522	0.320149402	-0.160128839	0.595717384	-0.797539218	3.021627888	3.243543537	2.603259786	2.013523706	3.310856614	3.507669867	3.527514626	2.914510284
AFLA_034870	0.441687778	1.382563091	0.429419377	0.637033289	0.51598106	2.630616096	1.587790377	1.69708443	-0.58091043	-0.161526102	0.599800978	0.702923248	2.977786188	3.28696677	2.379526817	0.260892316	3.206195069	3.311484678	3.400060761	2.75850821
AFLA_082110	0.455097765	0.95592758	0.442487752	0.655640137	0.531419875	2.136422122	1.677545379	1.641581727	-0.605124584	-0.167652494	0.617450754	-0.840892161	2.754565957	3.018815238	2.305226775	0.950186829	3.028173369	3.323685366	3.352553643	2.442113232
AFLA_036140	0.44025134	0.928822814	0.428000402	0.635438609	0.51445819	2.132829609	1.618301088	1.582569728	-0.577263117	-0.16092758	0.598219482	-0.798929626	2.760975027	2.939542275	2.603580165	2.094210303	3.041291313	3.303732871	3.347507761	2.275904419
AFLA_080200	0.457204913	0.95735643	1.33163162	0.657772359	0.533585975	1.791591489	1.751480395	1.922457905	-0.611147599	-0.168524745	0.619610173	0.702551803	3.051872762	3.312372854	2.902069225	0.896624699	3.338575353	3.539007801	3.605379898	2.613108192
AFLA_008300	0.446829137	0.93969491	0.434435619	0.644044474	0.521860114	2.308140617	0.562321951	1.722758546	-0.590465791	-0.163849702	0.606472829	0.250732146	2.940278899	3.133788286	2.610600484	2.087414798	3.187728997	3.364297033	3.423231345	2.556622935
AFLA_019250	0.469071206	1.458752158	0.456157855	0.673932078	0.547146997	1.223063768	1.474610983	1.116444695	-0.633941766	-0.173995368	0.634991136	1.551001689	2.868085925	3.214211944	2.616819665	0.278149743	3.242131746	3.488853904	3.499069787	2.974544395
AFLA_074930	1.062675463	1.903595263	1.038397188	1.424837554	1.205527666	1.415010276	2.325242131	1.158354902	0	-0.560316745	1.358991452	2.576240751	3.118224727	3.57444286	2.197328309	0.681211157	3.641217575	3.440636829	4.079292517	3.707086863
AFLA_054130	0.488907096	1.014154734	0.475531563	0.700560073	0.569688679	1.276381821	2.006989253	1.858505103	-0.674124314	-0.183253164	0.660402971	0.821872411	2.990205305	3.44982169	2.450312985	0.290699506	3.209727114	3.491217975	3.543841207	2.039506641
AFLA_084790	0.453078156	0.953820426	0.440490138	0.653416393	0.529291342	2.075433223	1.836170624	1.653185223	-0.599463129	-0.16685412	0.615246113	-0.831264537	2.726838124	2.794018985	2.318889405	0.267495103	3.018679756	3.20687202	3.326715949	2.483702828
AFLA_017430	0.455677195	0.957246099	0.443049256	0.656508986	0.532108479	2.582419884	1.168081487	1.441224901	-0.605988407	-0.167929488	0.618263842	-0.842078259	2.743078398	3.048776392	1.766418793	1.304770497	3.021158132	3.185137181	3.382936528	2.559780609
AFLA_004180	0.46124872	0.966821942	1.082765775	0.663910552	0.538415214	1.991815039	1.490431697	1.127935137	-0.617081035	-0.170465166	0.625341819	-0.859076111	2.844467779	3.053211197	2.189309913	0.962209177	3.074523913	3.301275828	3.404037797	2.609828258
AFLA_124520	0.444096765	1.430022788	0.431737258	0.640996576	0.518958213	1.200883889	0.559354119	1.097869754	-0.583548244	-0.162699353	0.603453017	-0.807966394	2.897371034	2.849035621	2.607419435	1.958981989	3.015003491	3.169946654	3.256567959	2.583700694
AFLA_087210	0.427034043	0.9036746	0.415118016	0.617137998	0.499253514	2.334565645	1.05248512	1.005318798	-0.553831379	-0.154987555	0.580853038	0.936126	2.970555812	3.107106388	2.549647359	2.700705012	3.263960504	3.285394423	3.395751783	2.898327917
AFLA_011530	0.432969686	0.913799216	0.420920789	1.106957733	0.505962261	2.12487163	1.519976545	1.289424377	-0.565314137	-0.157590339	0.588371326	1.261371949	3.140380569	2.89511402	2.801161048	2.640101355	3.409018212	3.547865284	3.553315408	2.792525559
AFLA_112650	0.448727588	1.385457366	0.43630216	0.646340499	0.523933851	1.87511241	1.727253414	1.548316823	-0.594868632	-0.164665586	0.608708568	0.687908047	3.108079882	3.210420041	2.637955452	1.79768021	3.33227939	3.497323755	3.541341894	2.888366773
AFLA_079540	0.434889242	0.921101102	0.422734234	0.628812606	0.508558463	2.010111985	0.548342756	1.076320713	-0.565198418	-0.158664885	0.591798026	-0.779665695	2.734558925	2.995074204	2.403240565	2.194423654	2.993059484	3.156656505	3.224489042	2.514944027
AFLA_102090	0.4210886	1.333534823	0.962964799	0.609234585	0.492521768	2.383902611	1.533821072	1.841159331	-0.542576942	-0.152385536	0.573295923	-0.747318143	2.815731099	3.071094842	2.503490159	2.04371828	3.121070379	3.272628379	3.281702646	2.601266104
AFLA_010990	0.478357213	0.997429383	0.465198908	1.799500275	0.557894882	0.681025513	1.222353498	1.504093457	-0.650872072	-0.178381184	0.647347287	-0.910854672	2.55893986	2.963952362	1.836536798	2.06319969	2.990487934	3.322640704	3.489126136	2.67874921
AFLA_007460	0.428068245	1.565691485	1.438444411	0.618374849	0.50037832	1.949936862	1.978491882	1.278773016	-0.556215584	-0.155416631	0.582059958	0.18041926	3.145642377	3.30372092	2.785968247	2.186269381	3.352770728	3.442400542	3.508339779	2.537242778
AFLA_138030	0.439672459	0.928240334	1.031929071	0.634794888	0.513844092	2.32432871	1.883055543	0.488948343	-0.575800503	-0.160686373	0.597581287	-0.796552975	2.800407509	2.968428321	2.11421878	1.471881489	3.055191136	3.212840838	3.319080455	2.644950371
AFLA_058580	0.407957066	1.26064866	0.396509346	1.039698189	0.477411517	1.978760868	1.674584084	1.866761098	-0.519982216	-0.146600043	0.556033265	0.838635788	3.058369743	3.23775587	2.867505006	2.505140039	3.248571994	3.479138912	3.501528296	2.93973926
AFLA_018170	0.454957138	1.430211744	0.442367564	0.655092364	0.531142402	2.103091349	1.44696793	1.610953229	-0.605822623	-0.167545352	0.616992283	0.27103354	2.935924219	3.174064279	2.765304972	0.269161385	3.174106007	3.38976167	3.399246211	2.406594938
AFLA_045620	0.433684445	0.917303649	0.421584562	0.626655878	0.507007519	1.978012909	1.600287412	1.710614161	-0.56462494	-0.158022549	0.589832779	-0.779705405	2.817571548	2.967860098	2.415250151	1.964138567	3.002092709	3.235172605	3.331680645	2.612662833
AFLA_048460	0.426425886	0.90347381	0.414511418	0.616585653	0.498648868	2.249922294	1.704053352	1.527177972	-0.552003669	-0.154753413	1.395716703	-0.761235687	2.862772735	3.010244583	2.537505311	1.680276593	3.095992076	3.258397367	3.288438876	2.597875129
AFLA_055020	0.448227484	1.403087824	1.336577013	1.658582594	0.523473417	2.270644178	1.414887215	1.374336908	-0.592831999	-0.164509474	0.608317176	-0.822573113	2.90850899	3.09151235	2.508390751	1.731652879	3.224462893	3.423191601	3.439560101	2.208763015
AFLA_091560	0.465262224	0.974203872	0.45241042	0.669384837	0.543004453	1.246939787	1.712416703	1.676262648	-0.624780001	-0.172313218	0.630550558	-0.870774716	2.742252732	3.081941506	2.209537745	2.325759242	3.081936456	3.321631432	3.378964886	1.685443997
AFLA_072680	0.472438164	0.984466589	1.064755333	0.678274033	0.55091382	2.440438241	2.018211483	0.52460619	-0.64124188	-0.175521017	0.639165869	0.754158538	2.801029585	2.936740445	2.365884072	1.667147879	3.320432561	3.640900732	3.523584502	3.014499578
AFLA_011370	0.47252205	1.784691293	1.119598449	1.27528851	0.551307592	1.583797313	1.535642647	0.524889745	-0.638751546	-0.175686714	0.639975305	-0.891991267	2.570647354	2.731844741	2.243991169	0.279949578	3.199524599	3.272155371	3.385959995	2.606703763
AFLA_110480	0.438505756	1.376081861	0.426311605	0.63276035	0.51236425	2.145353397	1.723316518	1.802397736	-0.574853432	0.601234643	0.595723169	-0.795707416	2.951043289	3.090822743	2.371490613	2.240780853	3.165002039	3.381282911	3.395449766	2.448059513
AFLA_040480	0.463755072	0.97028103	0.450955541	0.666992816	0.541172675	2.131826873	1.470924956	1.430068739	-0.62269394	-0.171593875	0.628335124	0.772153459	3.009359846	3.114071252	2.260293268	0.274669752	3.252615137	3.380913264	3.47709244	2.840774909
AFLA_013760	0.46393704	0.970486375	1.069603269	0.667187413	0.541360972	2.300098421	1.163784446	1.432953239	-0.62332722	-0.171652215	0.628528164	0.283815305	3.000783234	3.179237919	2.11148407	0.274822679	3.34974532	3.290783971	3.449788895	2.7280325
GID1B	-1.674282968	0.23558646	0.22125878	-0.075628963	-1.492636585	0.383676683	-1.400019505	-0.232039971	0	-4.653532642	0.357932818	0	-1.808907727	0.650458631	0.218684956	-2.188653243	-0.256550092	0.22520842	0.459539828	0.323337189
AFLA_057430	0.435414297	1.383665135	1.322191869	0.628811333	0.508916808	1.973125417	1.100068013	1.052889864	-0.568452079	-0.158752587	0.59191834	-0.785793639	2.75573821	2.959402373	2.520043651	2.068753735	3.116143641	3.281134767	3.333923334	2.73087634
AFLA_101580	0.494002637	1.025923649	0.48046725	0.708247969	0.575759358	0.702132265	1.603432208	1.562195494	-0.682081182	-0.185780875	0.667589519	-0.958861129	2.551769244	2.710440894	2.022393034	1.821701615	3.175294236	3.081902086	3.333446237	2.981566828
AFLA_063060	0.42011137	1.359693492	0.408330618	0.608392788	0.491565085	2.021703464	1.988585539	1.885967293	-0.539548225	-0.152018611	0.572408222	-0.742232137	2.817973574	2.947888139	2.384569808	0.247064731	2.88643693	3.153649088	3.164961643	2.574988027
AFLA_086640	1.083515508	1.457474604	1.074569791	0.66166613	0.536532309	1.726327123	0.577990675	1.796914992	-0.613818949	-0.169722092	0.62320637	-0.854021527	2.798713764	2.965333656	2.706129547	0.954005751	3.123619857	3.329562133	3.422889708	2.162896068
AFLA_018110	0.429620629	0.909255168	0.991917623	0.620919329	0.502294562	2.224427173	1.573146554	1.95920791	-0.557856665	-0.156168695	0.584406627	-0.769977559	2.926768073	3.065714738	2.22145868	2.310684834	3.112236864	3.235814057	3.316139966	2.16336212
AFLA_047180	0.433175904	0.917703018	0.421065751	1.172080893	0.506576952	2.230494451	1.614996377	0.481932501	-0.562210822	-0.157896994	0.589520364	-0.775255648	2.830114625	2.896265324	2.332884196	1.616634228	2.975172583	3.204137131	3.280986973	2.643250733
AFLA_078480	0.029051635	0.540909868	0.630337009	0.234762903	0.107470177	1.28065653	0.149678123	0.081180339	-1.082210219	-0.617912738	0.195672238	0.625604673	2.408754657	2.722961436	1.825706765	1.80858638	2.869211048	3.091305147	3.075350167	2.403254873
AFLA_050130	0.405081182	0.864920262	0.393678235	0.587645989	0.474295515	2.322398714	1.835313326	1.806502002	-0.513559727	-0.145425423	0.552708932	-0.704126433	2.891758711	2.985504783	2.437174838	2.361650874	3.01328824	3.124563246	3.140972816	2.342468905
AFLA_031270	0.391572055	1.46753381	0.873607158	1.278953435	0.458712364	2.528626911	2.110290878	2.143019269	-0.491146983	-0.139561484	0.53485919	-0.671695366	2.905086539	3.028096484	2.567459275	2.269502469	3.061052666	3.217045012	3.243844021	2.697202679
AFLA_076590	0.472595226	0.987580678	0.459566235	0.679357863	0.551380722	1.784704572	1.212755692	1.164079942	-0.638988354	-0.175716192	0.64004548	-0.892400041	2.629731702	2.838260647	2.184536424	1.969108434	2.888731137	3.366326418	3.396255489	2.716901696
AFLA_071210	0.432557396	0.916487156	0.420467973	0.625484275	0.505836528	1.810248028	1.626996883	2.083592793	-0.561713189	-0.157549795	0.588652044	-0.775025124	2.713524592	2.919338023	2.626850931	0.254743234	2.955525483	3.130665085	3.146343738	2.369230861
AFLA_093540	0.450014977	0.946288022	0.437533233	1.499713412	0.525576561	1.833624743	1.448517289	1.613152962	-0.595830274	-0.165321796	0.610781223	-0.827013592	2.846416614	3.140353406	2.138527567	1.650417368	2.993609114	3.272642683	3.402225026	2.591185394
AFLA_017860	0.396252916	0.848677283	0.385065986	0.575583365	0.464192226	2.065439669	1.935299347	2.358456062	-0.498233231	-0.141618935	0.541233701	-0.681614208	2.871797077	3.160645235	2.753974474	2.112506195	2.911499578	2.956611369	3.003500619	2.325659413
AFLA_120450	0.437157065	1.366057685	1.497232124	1.612824953	0.510846461	2.485369764	1.70842673	1.787095805	-0.572021511	-0.159531617	0.594025676	-0.791213054	2.901470614	3.000978872	2.437574112	1.858586152	3.127686424	3.435419038	3.455640982	2.353340877
AFLA_094980	0.336847754	1.917478586	1.684905007	1.797642879	0.395841026	1.827580017	1.597146779	1.621781484	-0.402302591	0.364992416	0.820506893	-0.543593123	3.042182891	3.261116206	2.910314116	1.70022102	3.361389614	3.520241742	3.51686719	2.906980603
AFLA_087600	0.474381396	1.483427901	0.46133274	0.681288688	0.55325895	0.675373521	0.595712405	1.140407381	-0.643774406	-0.176502948	0.641972783	0.799991758	2.884545076	3.087387127	2.255785603	2.321451366	3.21718451	3.463721608	3.508540107	2.754758869
AFLA_114600	0.426883816	0.902978131	0.414978078	0.616799269	0.499036931	1.953019511	1.321890085	2.057856823	-0.553963019	-0.154896229	0.580553646	1.906966701	3.112193235	3.216244417	2.925561482	1.623132562	3.238230241	3.428634153	3.469687185	2.740173143
AFLA_020370	0.454462953	0.954786671	0.441867983	1.221500351	0.530696692	1.860960724	1.160926332	1.113001777	-0.603897963	-0.167364289	0.616633216	-0.839023577	2.6609254	3.08253465	2.262629485	2.204567749	3.144722017	3.274024644	3.347675154	2.210116646
AFLA_031760	0.427021635	1.319185889	0.415114021	0.616956376	0.499184407	1.945945898	1.751474417	2.002199721	-0.554293508	-0.154953451	0.580708576	1.098905241	3.059786412	3.300517954	2.727833105	2.317679507	3.299877063	3.471427847	3.51029839	2.626271868
AFLA_075450	0.463433854	0.969559661	0.450645313	0.666500367	0.540785314	0.660687874	1.161869509	1.113247658	-0.622366526	-0.171419729	0.627874533	0.773772884	3.028466038	3.252455618	2.729168335	1.975745756	3.260474483	3.334765388	3.443594816	2.49011356
AFLA_041280	0.446866028	0.93924119	0.43447926	1.638256408	0.521850007	1.774363376	1.100163211	1.051977788	-0.590971312	-0.163845536	0.606397279	0.699683536	3.10974046	3.239494654	2.655250548	1.885944202	3.353963792	3.367818916	3.461773114	2.850369564
AFLA_025880	0.451387587	1.45436887	0.438838472	1.227750981	0.527373733	1.982796277	0.56835971	0.501875543	-0.596173446	-0.166087556	0.613089407	-0.826267365	2.687125282	2.733887771	2.351506323	1.689456315	3.05110292	3.14543252	3.315523023	2.667030543
AFLA_036970	0.448396154	0.943113038	0.4359553	0.646361262	0.523713278	2.200361077	1.630004015	0.498442138	-0.592767032	-0.164602762	0.608647436	0.265486543	2.945278143	3.134254793	2.561052967	1.928464527	3.195339998	3.301089744	3.404069164	2.45121694
AFLA_071090	0.485707775	1.008403039	0.472408497	1.270793436	0.566041778	1.266423134	1.208059119	1.158329039	-0.667695053	-0.181735685	0.656278981	0.299813383	2.846873009	3.06483235	2.774698386	1.856070552	3.148950295	3.565567281	3.585540984	2.696295566
AFLA_059500	0.451442697	0.949623537	1.06461287	0.650778862	0.527280848	1.515938267	1.157020424	1.784019723	-0.597904276	-0.166000393	0.612803171	-0.829847712	2.681068501	3.060017092	2.557689863	0.945501236	2.999860941	3.288723201	3.302832416	2.582177975
AFLA_001710	0.443403621	0.936243083	0.43105139	0.640242915	0.518230079	2.120367967	0.558613352	1.102017445	-0.581644826	-0.162425343	0.602703235	-0.804764314	2.572979502	3.095134111	2.204609213	2.03435862	2.895620282	3.135672818	3.155815313	2.675028965
AFLA_022160	0.440566894	0.930137942	0.428297851	1.190309944	0.514890814	2.154120606	1.782143717	0.489944015	-0.577284741	-0.161093316	0.598799454	-0.798717784	2.725600976	2.909588711	2.412000932	2.064373339	3.0089206	3.249428222	3.288083246	2.11133378
AFLA_121490	0.439537554	0.928559605	0.427289043	0.634779679	0.513744706	2.021096717	1.131929084	1.084804975	-0.575130706	-0.16064278	0.597536746	-0.795372538	2.93093094	2.707545032	2.361062541	2.705179047	2.916226869	3.208800743	3.263304596	1.929243866
AFLA_040800	0.415571795	1.687675758	0.403939235	1.064322718	0.486115962	2.328956343	1.280482502	1.569902345	-0.533514848	-0.14991805	0.565907901	0.869644934	3.113774999	3.192732123	2.729771346	2.536104696	3.303829159	3.418210021	3.481061199	2.668188037
AFLA_070810	0.470604549	0.981337054	0.45766252	1.220977493	0.548841882	2.438113878	1.666809715	2.128240222	-0.637456968	-0.174678646	0.636844367	0.260321483	2.850891812	3.225399496	2.448187528	1.505927811	3.183141669	3.561394048	3.585999318	2.292687887
AFLA_055150	0.411940534	0.87775403	0.400366733	0.597081532	0.482166156	2.214533544	1.781270919	1.640404353	-0.52543754	-0.148416701	0.561673801	-0.72155388	2.786093061	2.884263796	2.642746921	2.183738416	3.006729962	3.153472578	3.18737128	2.323681122
AFLA_022030	0.439737644	0.926444667	0.991064874	0.63429615	0.513724846	2.29533145	1.570811936	1.53466702	-0.577559127	-0.160631757	0.597209472	0.221598466	2.961127072	3.261352891	2.667297824	2.040507927	3.203235165	3.376313765	3.452817258	2.662889996
AFLA_096040	0.430026449	1.318305643	1.232806165	1.092134148	0.502599612	1.359470961	1.746216832	0.983860349	0.288083266	-0.156282615	0.58455831	0.166704352	3.101428924	3.167069066	2.506100041	2.046632197	3.491345287	3.627096102	3.612289296	3.383693233
AFLA_084860	0.440488051	0.92744901	0.979854806	0.635205364	0.514545354	2.064033911	2.176753364	2.226158096	-0.579258239	0.577143097	0.59809468	0.203361835	2.838512653	3.217736757	2.819223096	0.859567766	3.224388998	3.508302039	3.541173341	2.887196021
AFLA_021870	0.446300136	1.641619333	0.433919821	1.158608832	0.52125051	0.637649763	1.841966258	1.810636537	-0.589354686	-0.163634041	0.605769866	1.456955721	3.008917764	3.340147003	2.631269566	0.883650415	3.265797298	3.372850466	3.498272719	2.885173841
AFLA_116400	0.435283663	0.918341635	0.42317358	0.628247928	0.508641008	2.328244332	1.885335396	1.855733348	-0.569241752	-0.158644446	0.591450031	0.945787285	3.052162981	3.368557016	2.812724667	1.836423776	3.309827275	3.317372537	3.447524517	2.304081494
AFLA_113490	0.431925052	0.913963925	1.008121089	1.158220846	0.504977871	2.352903052	0.544425672	1.908598985	-0.561659354	-0.15721415	0.587510955	-0.775460553	2.925535178	3.000960795	2.337327637	1.891113203	3.058509212	3.231807448	3.275772265	2.091636779
AFLA_020590	0.439001256	1.598644993	0.969828717	1.588182299	0.512858166	2.191777455	1.953637183	2.175745718	-0.576333743	-0.160301903	0.596193573	1.132840649	3.043534128	3.349036593	2.818509231	0.259300516	3.257769845	3.532209821	3.595052324	2.16820888
AFLA_103320	0.427504037	0.907298795	0.415531819	0.618671529	0.500091687	2.246281746	1.592061374	1.814734744	-0.551894497	-0.155374818	0.582160813	-0.759890256	2.873404506	2.96728253	2.276260973	2.333125323	3.057557163	3.198905304	3.240089765	1.641434828
AFLA_016140	0.459296062	1.714804532	0.446601339	1.714683741	0.536101301	1.964165909	1.668490884	1.781186743	-0.614100604	-0.169527915	0.622617793	-0.8549496	2.595555194	2.886659149	2.037098791	1.51036089	3.066821456	3.411808519	3.471076738	2.597331452
AFLA_080470	0.447956295	0.941517722	1.007453827	1.162049093	0.523135131	2.408619737	1.39709716	1.702320921	-0.59251835	-0.164381869	0.607897278	1.340655882	2.992259973	3.203592898	2.821700872	0.264799722	3.270208548	3.462952212	3.510641311	2.535482326
AFLA_020670	0.446535589	0.939089209	1.009486356	0.643643655	0.521527247	1.778455263	1.399673725	1.705389458	-0.589745764	-0.163741375	0.606093614	0.232858819	3.026873279	3.0478009	2.649558024	2.28726891	3.260600367	3.406198077	3.498462581	2.737983394
AFLA_019800	0.444451712	1.356973304	1.273288253	1.405062709	0.519034293	2.106910931	2.020324395	1.763024388	-0.586954288	-0.162727008	0.603135339	0.644186699	3.044551307	3.387148783	2.582901055	1.537765209	3.550868064	3.682742535	3.71743354	2.107617618
AFLA_034330	0.449479063	1.404275389	0.437026104	0.647553368	0.524855769	2.065753894	1.415644205	0.499567212	-0.595710227	-0.16503844	0.609830257	1.213272645	2.956695709	3.23349938	2.689240598	1.454803861	3.186388621	3.409297773	3.426852272	2.813937724
AFLA_041950	0.472738195	1.450909061	1.059215073	1.217686224	0.551237341	2.119917756	1.155198802	1.105657234	-0.641991151	-0.175653872	0.639509039	0.744195124	3.136353867	3.193488734	2.60073944	1.277587129	3.386920848	3.58481908	3.636297649	2.60840401
AFLA_133310	0.46365088	0.972874439	0.450811553	1.261455204	0.541340947	1.257202882	1.521065066	0.515281021	-0.619893255	-0.171681025	0.628873733	-0.862329493	2.595208166	2.762439566	1.441040234	2.439002579	3.057299334	3.200264608	3.223325671	2.863845388
AFLA_120950	0.459692345	0.96530182	0.446956568	0.662194085	0.536768805	2.29426196	1.507748043	0.510912221	-0.613000094	-0.169799507	0.623637017	-0.852379041	2.248162254	2.488290418	2.087166115	2.559719619	2.84699598	3.211307631	3.31250957	2.7350718
AFLA_024860	0.427005185	1.562602823	0.415097865	1.094743343	0.49916632	2.186556798	1.912595395	1.947654493	-0.554257753	-0.154946459	0.580688934	0.625596566	3.049006507	3.164001755	2.799199718	1.856964609	3.273817245	3.491183939	3.522250334	2.715973115
AFLA_036100	0.492306353	1.022651612	0.478814597	0.705886849	0.573803829	1.322246401	1.59459344	1.553377207	-0.67883512	0.753540246	0.665351065	-0.953937598	2.17338207	2.980438379	2.108646342	0.292441604	2.886561725	3.374662904	3.329204924	3.139555889
AFLA_081770	0.017701784	1.046658853	0.004707374	0.22395007	0.096283819	1.123802441	0.138600975	0.069933421	-1.08963295	-0.628502463	0.184730707	-0.120412593	2.38998569	2.508562204	1.988306377	-0.174341279	2.476249067	2.854086863	2.944137775	2.333620836
AFLA_025890	0.438286717	0.926997326	0.426053503	0.633348647	0.512412291	2.088584048	1.434143677	1.394324457	-0.57165075	-0.160179571	0.596132138	-0.789385519	2.683116123	2.901783695	2.455325143	1.636330092	2.9839359	3.221454505	3.297676599	2.565748513
AFLA_088560	0.436820722	1.389109513	1.013829511	0.630740669	0.510528791	1.980625349	1.745821758	1.566960453	-0.571002364	-0.159383942	0.593752305	-0.789590857	2.876791284	3.130268562	2.543323704	1.60282886	3.087425129	3.279077786	3.297436002	2.175367783
AFLA_006760	0.454856802	0.95394209	1.038933578	1.193622458	0.530990697	1.819348318	0.572022065	0.505452288	-0.60594916	-0.167484245	0.616774932	0.740084843	3.037812502	3.160135832	2.55167442	2.159053345	3.404715724	3.29764206	3.419480308	2.614413129
AFLA_014910	0.45300755	0.953136926	0.440432974	0.653109546	0.529135122	2.075143279	1.170222115	1.122495424	-0.600284537	-0.166741703	0.614986645	-0.833155999	2.787712831	2.998698561	2.126386141	1.532692029	2.98624877	3.170716247	3.27336111	2.56492211
AFLA_113980	0.979600839	1.348971818	0.422491176	1.123326197	0.50782722	2.397837203	2.071879947	1.507059526	-0.568098236	-0.158318782	0.590513396	1.140135782	2.985433514	3.215986011	2.644010724	0.256522294	3.301250086	3.422829862	3.461232607	2.760545981
AFLA_092250	0.431774878	0.912903506	0.419734173	0.623783426	0.50473646	2.070873074	1.368703546	1.782605038	-0.561823057	-0.157140058	0.587147013	0.22864595	2.800613227	3.009624711	2.681349612	2.435352387	3.14074209	3.329765988	3.387123568	2.734939028
AFLA_097340	0.563853781	0.925218587	0.555225888	0.704243965	0.133887731	1.381181556	1.430541425	1.934453251	-0.072385835	-0.493130778	0.212809445	-1.064856527	2.810844744	2.985263287	2.386843009	1.676904487	3.005527147	2.945927065	3.062438882	2.378163807
AFLA_004350	0.331185379	1.78345515	1.78899956	1.930337715	0.389321909	1.696438316	1.857153303	1.809478722	-0.39354856	-0.114507338	0.455696506	0.052513754	3.045919403	3.28979946	2.745957987	2.056264197	3.376229831	3.504392339	3.490874189	2.784124665
AFLA_093910	0.420763905	0.892468463	0.408996309	0.608674644	0.492112108	2.342225964	1.764424292	0.468152431	-0.542297316	-0.152227666	0.572783754	1.482229801	2.941030402	3.11581398	2.457420063	2.585755514	3.142760822	3.296589208	3.338155752	2.732153925
AFLA_111070	0.393647375	1.449770986	0.382547628	0.57153409	0.46104985	2.478857438	2.140941686	2.062713312	-0.494989526	-0.140435119	0.53746755	1.338300881	2.950882926	3.23740599	2.769115899	2.159386633	3.211805529	3.376109704	3.41892573	2.823895729
AFLA_111590	0.444947762	0.937714823	0.432578731	1.196937683	0.519854813	1.687160563	1.44425401	1.404239386	-0.585767591	-0.163052873	0.604376798	-0.811601537	2.800068122	3.056183581	2.336653908	1.864843128	3.099995014	3.252591277	3.303645001	2.358520469
AFLA_078600	0.410818809	1.326282778	0.399269867	0.595603242	0.480900223	2.279952848	1.050092635	1.641066928	-0.523322916	-0.147934215	0.560257906	-0.718370826	2.777189264	2.95326967	2.474387059	2.45682746	2.992583356	3.126893598	3.155179474	2.211590596
AFLA_058810	0.449675689	0.947171353	1.058916578	0.648663543	0.525364983	1.509396375	1.663863062	1.10361478	-0.593321384	-0.165300352	0.610744193	-0.822104233	2.823682893	3.006457441	2.290038003	1.788006881	3.074374574	3.268166074	3.350762335	2.466858597
AFLA_127110	0.462422955	0.967412555	0.449663627	0.665029187	0.539598313	1.846509888	1.460029572	1.419154091	-0.620734058	-0.17093569	0.626490412	0.270984278	2.83533723	3.048971594	2.386483655	2.413602497	3.225930424	3.431804648	3.51059378	2.597753792
AFLA_101070	0.441502784	0.93180364	0.429211639	0.637350699	0.515956278	2.300595629	1.784646791	1.399685452	-0.579045127	-0.161514021	0.600002592	-0.801363531	2.689223931	3.013060374	2.262100782	1.762812915	3.031905028	3.232757048	3.288801218	2.114031177
CADAFLAG00013697	-0.605723781	1.184298924	-0.683160023	0.313454325	-0.199093773	0.292572573	-0.013192989	-0.32529161	0	0	0.170265016	0	1.764899591	-1.747657687	-0.704285032	-2.489808302	1.865830531	2.423102476	2.721006012	0
AFLA_006170	0.468297516	1.444410031	0.455402642	1.702295128	0.546262356	1.50381084	0.588236001	1.100681883	-0.632282892	-0.173661638	0.633982118	1.624855399	3.164141616	3.078410487	2.840275771	2.024241496	3.352074305	3.597979463	3.540726662	2.025970063
AFLA_061960	0.658815112	1.301832757	0.641704637	0.92421027	0.76126007	2.737669943	0.815730556	1.560898398	-1.103060224	-0.271025832	0.874584424	2.397582272	3.183726293	2.833856127	1.505869968	0.40050483	2.93628325	3.457939527	3.277945791	2.567743544
AFLA_024920	0.43585236	1.3847055	0.423706113	1.450880926	0.509442628	2.323739701	1.739741351	1.706845775	-0.568945397	-0.158975586	0.592542117	-0.786318172	2.783721463	2.978652308	2.173451236	1.716407777	3.046491961	3.307319788	3.360178729	2.4
AFLA_107990	0.464064718	0.970069092	0.451268444	0.66718473	0.541452114	2.260946685	1.896701067	1.399221299	-0.623869431	-0.171716399	0.628558985	1.231594734	2.839724119	3.172372512	2.464555868	1.93825858	3.137508548	3.586264659	3.600154424	2.84509854
AFLA_066280	0.449433056	1.448649876	1.070549549	0.648309974	0.525072303	2.138640311	0.565874348	0.499689711	-0.593379168	-0.165123333	0.610406174	-0.822670322	2.538310065	3.007195701	2.115888092	1.983871052	2.915401302	3.166222154	3.265637815	2.564008422
AFLA_131530	0.41348769	1.31333843	1.244885504	0.598918283	0.483846002	2.397537111	2.080871391	2.007542702	-0.528879572	-0.14905709	0.563469979	-0.726964589	2.746064485	2.981613761	2.475489058	1.972197148	3.026887394	3.257592757	3.279625327	2.409521442
AFLA_020070	0.472009569	0.986074384	1.110747664	0.678427508	0.550667656	1.919414284	1.205070661	1.483818724	-0.638231703	-0.175425883	0.63918324	-0.891430474	2.509075289	2.816249215	2.230342431	1.858427864	3.197536	3.358712898	3.430478163	2.367065529
AFLA_062820	0.448919621	0.946455434	0.436432449	0.647785563	0.524543193	2.760014194	1.947222921	1.916371735	-0.591920578	-0.164915385	0.609876426	-0.820230832	2.675703468	2.457903388	1.886376276	0.264921508	2.879274429	2.82125693	3.16848393	2.805710679
AFLA_109030	0.426692257	1.368027335	0.414762295	0.617137229	0.49901522	2.028724106	1.722925629	1.690297625	-0.551989121	-0.154895976	0.580770265	-0.760981657	2.867548421	2.946596042	2.262546577	2.138086273	3.082351071	3.184360411	3.267033046	2.213343058
AFLA_109280	0.438127204	0.926748038	1.036888078	1.187784461	0.512233327	1.818944402	1.434994019	0.487355941	-0.571340915	-0.160107502	0.595933696	-0.788921228	2.860269491	2.964447425	2.173166005	1.260482787	3.126365672	3.066898675	3.263639941	2.81804183
AFLA_023250	0.395352264	1.230183819	0.384210155	0.573877747	0.463005498	2.501257399	1.996424357	1.500784321	-0.497898042	-0.141166225	0.539694518	1.703440189	3.072442032	3.142866097	2.730241226	2.685440028	3.332334741	3.168552424	3.394561846	2.61421909
AFLA_060090	0.479562759	0.997280078	0.466410483	1.247903618	0.559032525	2.163366887	1.961950658	1.45588893	-0.655408297	-0.178844847	0.64834543	0.279532535	2.897698054	3.139337666	2.461217608	2.275338234	3.235420301	3.575738959	3.591278503	1.664298677
AFLA_099800	0.43034667	0.90955001	0.418353378	0.621589778	0.503019165	2.319613633	1.789733142	1.848416624	-0.56007043	-0.15644362	0.585100394	0.663555721	3.033479016	3.103237554	2.630575955	2.338795679	3.214406974	3.356336812	3.42310265	2.438006635
AFLA_052370	0.426656963	0.906605387	0.414694394	0.617758857	0.499200047	2.308326783	1.41436118	0.474836719	-0.549852435	-0.155012388	0.581247744	-0.756676901	2.600798267	2.907227036	2.584686464	2.135142126	2.926712839	3.056673289	3.152893212	2.189361753
AFLA_047150	0.430705743	0.910459515	0.418699628	1.595848679	0.503457178	2.38141386	1.800120841	1.9975197	-0.560463661	-0.156620526	0.585629908	0.955816477	3.027359526	3.094264027	2.593739851	0.25400808	3.207613547	3.320288246	3.384601437	2.59570636
AFLA_123660	0.435980042	1.392227138	1.333609559	0.629699375	0.509601998	2.396525904	1.108871662	1.370649036	-0.569176086	-0.159021172	0.592742904	-0.786727231	2.770340236	3.02176467	2.294415477	1.45276608	3.094075185	3.246004331	3.303244966	2.425105093
AFLA_024090	0.417833871	1.532962555	0.406146674	1.070862461	0.488699874	2.294925353	1.8058928	1.578786556	-0.537576798	-0.150908571	0.56883684	0.877342262	3.119048091	3.220603493	2.53575582	2.512232522	3.324872801	3.400002712	3.486425492	2.621150772
AFLA_115050	0.419483553	0.893020851	0.40770075	0.607858468	0.490960301	1.861800812	1.377888807	1.538307558	-0.537178906	-0.151843984	0.571848481	-0.737937829	2.667030404	2.841200829	2.493597984	2.044325836	2.924222625	3.148642397	3.21058439	2.808045648
AFLA_113230	0.442347572	0.934423428	0.430019373	0.638838005	0.517033973	2.044760547	1.147721778	1.10052434	-0.579599231	-0.161952822	0.601360062	-0.801659599	2.693567964	2.985200968	2.464242007	1.284590712	2.948023767	3.103118419	3.164620101	2.666194374
AFLA_070010	0.446928076	0.939899836	1.01484784	0.644204657	0.521984257	2.116933547	1.746365107	1.917046309	-0.590421888	-0.163920526	0.606622747	1.20280892	2.879957213	3.07275803	2.883669585	0.264123061	3.19964376	3.415166347	3.468842847	2.584295612
AFLA_036080	0.457449689	1.416383962	1.030708702	0.658157485	0.533881903	2.004640133	2.1626902	2.015409499	-0.611523748	-0.168635868	0.619967047	1.218480783	2.683553688	3.234874082	2.504851722	0.27089091	3.136867379	3.533047464	3.533500237	2.814044436
AFLA_061190	0.433092514	0.917837421	0.42098081	1.177867008	0.506506849	2.192593755	0.546158749	1.848344019	-0.561896651	-0.157862884	0.589473472	-0.774735307	2.802992885	2.92731266	2.396155879	1.62564615	3.034322672	3.149184706	3.228182518	2.124952695
AFLA_030450	0.422965967	0.896423901	0.411145963	1.382784735	0.494622095	1.807407123	1.770629662	1.629324658	-0.546321822	-0.153195296	0.575622288	0.206473229	3.125970491	3.12938003	2.750803516	2.071845957	3.264333491	3.22775598	3.308800815	2.730294359
AFLA_006830	0.424143167	0.901278178	0.412255518	0.614074232	0.496235622	2.166952879	1.854985201	0.472022886	-0.546309502	-0.153820469	0.577782508	-0.75204025	2.559560814	2.899853866	2.344059347	2.263592312	2.997712248	3.086254923	3.118873797	2.256835119
AFLA_087500	0.438930805	0.92478776	1.286506315	1.134885126	0.512784358	2.281071472	1.8086709	1.324266558	-0.576218912	-0.160261705	0.596120304	0.209557211	2.916046137	3.025472733	2.493628577	2.243503171	3.24026639	3.464302908	3.508444651	2.933296924
AFLA_096560	0.429590917	0.908590304	0.417609391	0.620693512	0.502199789	2.517834803	1.890756578	2.282515671	-0.558294447	-0.156131299	0.584224369	0.223295088	2.912551343	3.112474696	2.359942942	2.105742375	3.169890608	3.304708771	3.371860993	2.116644261
AFLA_087630	0.436675826	1.347509979	0.424537537	1.120877788	0.510194789	2.290735418	1.347072966	1.306434409	-0.572156723	-0.159245401	0.593168041	1.768427042	2.859336019	3.137805604	2.721543103	1.747337771	3.286928829	3.516097987	3.550748593	3.042617978
AFLA_042060	0.419369524	1.350669649	0.407609329	0.607318031	0.490698101	2.282212064	1.812387926	1.327925984	-0.538271567	-0.151700636	0.571398023	-0.740304083	2.791971698	2.82596576	2.347147248	2.116255744	2.9822583	3.137533068	3.271828557	2.403300111
AFLA_034440	0.429714013	0.908850548	0.417728986	1.129082509	0.502344004	2.385689495	1.804450268	1.022374778	-0.558490143	-0.156187445	0.584392271	0.224965696	2.950240614	3.121023675	2.455806368	2.333791891	3.136829445	3.29786925	3.366092158	2.564766836
AFLA_120220	0.438686186	0.925195508	0.426484403	0.633073914	0.512592754	2.154942713	1.589828662	1.811768641	-0.575003009	-0.160193269	0.596009691	0.243638979	2.720196995	3.186221482	2.60750033	1.588588237	3.125344582	3.322335571	3.368543026	2.831497086
AFLA_118460	0.402666163	0.858867178	0.883601037	0.583855138	0.471370326	1.91494692	1.558759333	0.44828566	-0.510624357	-0.144311587	2.000349507	2.054632451	2.987858434	3.098478442	2.482788232	2.484120226	3.191764594	3.33712726	3.420935115	3.240788219
AFLA_093270	0.438412819	0.927069277	0.426178737	1.184864732	0.512541279	2.084817856	1.43105738	1.391205022	-0.571998416	-0.160231543	0.596259514	-0.789954667	2.866139508	2.990018419	2.492315043	1.930423402	3.06289122	3.219501215	3.278818919	1.753887136
AFLA_057310	0.407430827	1.266846749	0.898231423	0.590361856	0.476821836	2.406463357	2.333663852	2.294700457	-0.518969551	-0.146374902	0.555379201	0.584946089	2.997736333	3.222479761	2.71046257	2.354568264	3.211829378	3.350317894	3.422113671	2.153847986
AFLA_132550	0.406237528	0.866250268	1.216156386	1.523957265	0.475540205	2.245836269	2.218726737	2.019415872	-0.516188308	-0.14589617	0.554025625	-0.708274743	2.836825769	3.036720677	2.424534535	2.200332695	3.029124797	3.210367981	3.278521313	2.371624421
AFLA_017300	0.402861062	1.249168942	0.391536514	1.598013125	0.471589976	2.15274268	1.818518282	1.954479053	-0.510988381	-0.144394794	0.549434052	0.830523352	3.020436394	3.253055311	2.785457191	2.35305459	3.254542178	3.398862563	3.432144183	2.772013791
AFLA_067910	0.485717844	1.50606336	0.472417521	0.696263202	0.566058714	1.921009646	1.526282734	1.484781396	-0.66766371	-0.181743021	0.656304751	0.301489394	2.83947115	3.157386104	2.282288873	1.571020122	3.284990294	3.551711051	3.564762101	2.367603144
AFLA_099110	0.603566075	1.211915732	0.587603866	1.572000091	0.699407163	2.719731721	1.504251001	1.450405381	-0.941531035	0.939253387	2.404238625	-1.386964942	2.557752002	2.689780533	2.021381751	1.263839591	2.702925444	3.239353428	3.328984049	2.554561494
AFLA_019720	0.425432184	0.9035991	0.413509053	1.149957852	0.497731801	2.198418214	1.390443462	1.350966915	-0.548085029	-0.154459302	0.579494394	-0.754203359	2.862617839	2.975225817	2.300261143	2.059429514	3.008979082	3.199577783	3.226084945	2.275244941
AFLA_041030	0.47023999	0.980916624	0.457303174	1.226226384	0.548450054	1.971078324	1.674482093	1.637796196	-0.636536451	-0.174518519	0.63643035	0.764955631	2.956255784	3.11216655	2.563623264	0.94579532	3.231671638	3.526432584	3.547479317	2.661548097
AFLA_070330	0.462493629	0.968893905	0.449712588	0.665539592	0.5398156	2.403248243	1.177689206	1.659866356	-0.619686717	-0.171024516	0.626903645	0.307649815	2.698388145	2.951560768	2.241427303	0.273758696	3.065615178	3.32105373	3.435905898	2.654823014
AFLA_138640	0.405172312	1.494407874	0.393790662	1.039946218	0.474238854	2.223424074	1.895675399	1.399915388	-0.514998841	-0.145395861	0.552447507	1.035234451	3.11580562	3.212406234	2.807677469	2.481336673	3.267429987	3.337995525	3.380599471	2.686683661
AFLA_088050	0.427646015	0.907895153	0.415666019	0.618960326	0.500284332	2.441756126	1.602787349	1.826327914	-0.551946663	-0.15544353	0.582418196	-0.759893572	2.72725738	2.945993254	2.346381865	1.448653498	2.999887151	3.139465427	3.239099046	2.072587634
AFLA_115350	0.413041155	0.87799686	0.401466612	1.33706065	0.483246632	2.240807692	1.803730504	1.910867005	-0.528821799	-0.148820756	0.562681813	0.610296279	2.932249015	3.095452948	2.612622125	2.542279759	3.20123676	3.363860194	3.375064846	2.798100096
AFLA_051480	0.441010813	0.931352323	1.046083264	1.197059546	0.515438823	1.940714533	1.646869111	1.75931267	-0.577762133	-0.161310698	0.599470672	-0.799264064	2.885305244	3.009424802	2.56428053	0.260103041	2.90960444	3.222707837	3.203220467	1.834073398
AFLA_019310	0.433597931	0.917893991	0.421490675	0.626748873	0.506975366	2.755581273	1.877052052	1.070922732	-0.564047646	-0.15799059	0.589882379	-0.778725585	2.523885377	2.666792607	2.051456817	2.098510997	2.718380213	3.221100616	3.273327289	2.485301123
AFLA_113400	0.431436717	0.913996771	0.419381199	0.623820577	0.504510048	2.067154243	1.112632844	1.72645379	-0.560066554	-0.157027488	0.587092317	-0.772777241	2.757199563	2.759096944	2.360436527	2.136867411	2.956485282	3.238809813	3.186936108	2.355110782
AFLA_037570	0.418447068	0.887574136	1.209007949	0.605312883	0.489395636	2.111660143	1.609914982	1.774271742	-0.538715203	0.884333992	0.569619703	0.164325992	3.126080403	3.280532504	2.724603051	2.171116981	3.364072731	3.414168708	3.505979714	2.886878966
AFLA_068480	0.441160554	0.930110002	0.428893051	0.636562661	0.515459812	2.17973989	2.030363901	1.576214537	-0.579257871	-0.161321527	0.599309498	0.732829192	2.795622746	3.002824809	2.554638846	0.260434152	3.145078986	3.317342104	3.34906466	2.64546288
AFLA_050140	0.438057163	0.923805597	0.425874141	0.632144206	0.51184984	2.458996214	1.91950801	1.799590082	-0.57403916	-0.15990132	0.595137615	0.982109695	2.980396032	3.216519403	2.594638007	0.877632649	3.171141776	3.34608081	3.377234802	2.454855958
AFLA_033540	0.692902558	1.355134856	0.675127365	0.967493851	0.799137853	2.510022134	2.300285856	2.560374901	-1.219070044	-0.29042238	0.916298372	2.391559453	2.377285024	2.578339067	1.564718962	0.423499391	2.922397719	3.297050127	3.334748153	3.247343008
AFLA_031020	0.437246522	1.418920294	0.425039101	0.631952954	0.511224147	1.492237975	0.551169026	1.40569214	-0.57001782	-0.159667284	0.594795548	-0.78724754	2.787868861	2.882573306	2.136156792	2.499744478	2.979610416	3.108462327	3.121816908	2.309815555
AFLA_064270	0.439629227	0.930031962	0.427356169	0.63533925	0.513997971	2.587000501	0.554149136	2.0499846	-0.573791848	-0.160788921	0.597996877	-0.79247908	2.773720429	2.485396809	1.945405264	2.223373622	2.211327603	3.125963728	3.256957309	2.771583828
AFLA_114410	0.449053173	1.405244782	1.023857398	0.647005513	0.524379592	2.273485364	1.417379012	1.578855789	-0.59482231	-0.164849152	0.609303133	1.014258928	3.048661215	3.223580868	2.587923638	0.265509952	3.268831163	3.380795379	3.39208568	2.396648492
AFLA_034290	0.440058902	0.928669594	0.427809738	0.635236854	0.514258057	2.191310752	1.76652819	1.733651285	-0.576744039	-0.160848913	0.598016814	0.274435192	2.896008588	3.034172044	2.278185278	0.259656665	3.1415291	3.234294724	3.294794927	2.559527174
AFLA_120930	0.644500393	0.523005947	0.635667903	0.224966243	0.101841967	2.064262646	0.142612099	0.076476361	-1.018265937	-0.588746128	0.760390482	-1.24861814	1.85312379	1.981812565	1.82589056	2.095817028	2.204179081	2.890229291	2.958672278	2.428216948
AFLA_093330	0.421971563	1.745171955	0.410173602	0.610342038	0.493499784	2.485341154	1.933909166	2.024176154	-0.544414833	-0.152762314	0.57436685	1.278167581	2.928120071	3.093858525	2.480591699	0.248526896	3.168375133	3.27432465	3.340373119	2.58640053
AFLA_007540	0.443575099	0.936242567	0.431223159	0.640382517	0.518395434	2.480816182	1.455742568	1.621823815	-0.582205936	-0.162492273	0.602852814	-0.805713721	2.56634785	3.028961327	1.948135679	1.502033771	2.906197192	3.102057145	3.308832879	2.459332578
AFLA_134440	0.446064708	0.940795783	0.433653352	0.643762194	0.521235538	1.854591619	1.815488669	1.10708333	-0.586976275	-0.163600766	0.606070432	-0.812998162	2.714132641	2.87642623	1.86729592	1.672698733	3.007052916	3.124654922	3.249326734	2.737366942
AFLA_035130	0.445411272	0.939160105	0.433016966	0.642799612	0.520473813	2.257081525	1.132020836	1.602163542	-0.585449646	-0.163367828	0.605173417	0.755006251	2.885934962	3.113900237	2.460136432	0.2628007	3.15399737	3.298823609	3.31749904	2.525154476
AFLA_073010	0.423373489	0.899991208	0.411501989	0.613071226	0.495372139	1.447292068	1.098673959	1.361643038	-0.544721754	-0.153498298	0.576820789	-0.749544778	2.791816019	2.923176551	2.659866206	2.42471682	3.04403956	3.004773209	3.073248431	2.148453267
AFLA_022620	0.425819625	1.329967062	1.255256306	0.615469611	0.497860791	2.373224825	2.243097829	1.629597955	-0.551664991	-0.154447859	0.579267541	0.200782134	3.023242294	3.16935111	2.601038074	1.518750529	3.185468503	3.372446452	3.392167543	2.590577787
AFLA_103650	0.403661964	1.256880052	0.392316578	0.585231753	0.47251513	2.307970778	2.193134781	1.967404892	-0.512323456	-0.14474379	0.550495533	1.387743405	2.990574531	3.228914307	2.854696894	2.353515433	3.19507029	3.320999189	3.388286708	2.420407792
AFLA_054870	0.441084569	0.929494058	0.428824359	0.636331666	0.515333701	1.964046595	1.391305926	1.899336043	-0.57931107	-0.161292359	0.599113946	0.988297477	3.014902268	3.142491738	2.763001108	1.429300375	3.227502341	3.343169434	3.422714677	2.676718137
AFLA_042580	0.436203651	1.341533713	0.424074326	1.390487855	0.509670898	2.249747408	1.529413142	1.836684543	-0.57107223	-0.159053815	0.592590433	1.389432283	2.937779559	3.185095417	2.47668867	2.117910956	3.275095619	3.575614146	3.617246733	2.880956801
AFLA_056460	0.437169352	0.925142731	0.424964095	0.631841677	0.511133931	1.687916279	1.444727543	1.088610358	-0.569891785	-0.159631988	0.594690726	-0.787066302	2.745448327	3.027593842	2.763605298	1.491228018	2.88678452	3.080291539	3.093406483	2.419771242
AFLA_050910	0.417623811	0.886533362	0.4059352	0.604338426	0.48850371	2.450136324	2.1056029	1.989777606	-0.536808794	-0.150840882	0.568666898	1.096468602	3.015743466	3.188293929	2.600547582	1.998906795	3.196536277	3.308589622	3.373695088	2.506369536
AFLA_095580	0.414841992	0.883995544	0.403184256	0.601317455	0.485575444	1.851493849	1.072591272	1.673517413	-0.529869597	-0.149719825	0.565655506	-0.727775783	2.761796777	2.891186066	2.350161028	2.43567407	2.957744534	3.0833402	3.110317423	2.384765292
AFLA_107850	0.439055194	1.408924406	0.426822937	0.634024881	0.513161802	1.922750825	1.886080001	2.022451277	-0.574469575	-0.160418269	0.596835912	-0.794470194	2.69799724	2.84018281	1.918250173	1.632042387	2.923834277	3.260049183	3.321982619	2.515177382
AFLA_071230	0.395637518	1.461874814	0.86758186	0.574270262	0.463332837	2.251052081	1.910261715	2.158979293	-0.498384142	-0.141288768	0.540067425	0.816369124	3.051233252	3.124232751	2.73247991	2.500934585	3.174096348	3.322679489	3.393901543	2.812303993
AFLA_070110	0.412007959	0.876102032	0.400458589	0.596631327	0.482064956	2.419774663	2.033958859	2.089754572	-0.526990173	-0.148369724	0.561340551	1.508057688	2.992214192	3.184582163	2.614476703	2.110563117	3.201417171	3.334482824	3.377521126	2.562989402
AFLA_073210	0.352508354	1.782347861	0.751577642	1.281608413	0.413860695	2.562538888	2.097620665	1.850319456	-0.42689018	-0.123180925	0.483736298	0.673861061	2.954398814	3.133450859	2.765456738	2.827706024	3.213046991	3.312242736	3.34511791	2.831865392
AFLA_024780	0.454253711	0.956270057	0.441634035	0.655093905	0.53065795	1.544854428	1.180002007	1.817210463	-0.601583467	-0.167384281	0.616827857	-0.834471449	3.114742959	2.773982441	2.370710596	1.321320018	2.834408421	2.919057976	3.156241469	2.694479682
AFLA_053520	0.461082932	0.965903764	1.072143617	0.663496664	0.538163757	1.525145379	1.165810331	0.512310988	-0.617299969	-0.170363306	0.624980855	0.293395647	3.024562206	3.210234975	2.307841587	1.803843732	3.140177258	3.310247601	3.410374279	2.573740059
AFLA_099440	0.418877587	0.89229664	0.407104662	0.60714038	0.49030164	1.871709711	1.582715147	1.040213678	-0.535874894	-0.151583027	0.571145158	-0.735931966	2.669493026	2.877704873	2.548154286	2.141154104	2.92863594	3.054242367	3.174771106	2.48724768
AFLA_027780	0.44331163	0.935960977	0.43095983	0.6401237	0.518132858	2.167413258	1.447836527	1.613171403	0.410038229	-0.162431692	0.602592934	-0.803658093	2.805725493	3.06480474	2.372150567	0.261405206	3.059318096	3.213258083	3.280584343	2.394805085
AFLA_003820	0.466079641	0.974140148	1.066498936	0.670038182	0.543789771	1.218582336	1.161174596	1.112291028	-0.627501867	-0.1726529	0.631254932	0.767192436	2.509972279	3.165321751	2.640912853	2.242066303	3.232750833	3.476536604	3.492456528	2.910082032
AFLA_068680	0.431415715	0.911703819	0.419393158	0.623111385	0.504263296	2.271666388	1.358087523	1.859853079	-0.561803835	-0.156934509	0.586537684	0.955853054	3.020471742	3.130162052	2.691140221	2.388198035	3.138911301	3.380965206	3.369617678	2.307882092
AFLA_086720	0.472266035	0.98797162	0.45922988	0.679218758	0.551107242	2.390642104	1.222872443	1.719829799	-0.637396188	-0.17561235	0.63985946	-0.889473647	2.419158292	2.827383317	2.200833055	1.369068229	2.961698219	3.00196054	3.071602419	2.897369912
AFLA_015340	0.456249128	1.428183595	0.443628465	0.656834659	0.53261562	1.827284394	0.573770075	1.089773077	-0.608180239	-0.168153728	0.618655306	1.396355826	3.025785102	2.943345646	2.335147087	2.415735187	3.198905278	3.446823486	3.460130986	2.567618053
AFLA_038670	0.009332556	0.486755335	-0.002569975	0.199447448	0.081506531	1.992925818	1.180300144	0.635402567	-0.964033538	-0.569899401	0.163128175	-1.170951548	2.241278989	2.320123775	1.994282207	1.544308502	2.366409904	2.773194176	2.803739321	2.006808022
AFLA_089520	0.438107723	0.926393256	0.425887363	0.632968432	0.512155208	2.098084846	1.133852157	1.607466796	-0.572124444	-0.160018782	0.595788763	-0.790699218	2.648208059	2.877919824	2.009695338	2.168509613	2.882952489	3.189167992	3.225383689	2.489401715
AFLA_043100	0.464215299	0.972127694	0.451391266	0.667909874	0.541791715	2.00313286	1.500240501	0.515773875	-0.622911863	-0.171822554	0.629155264	0.313638689	2.721367542	2.820518887	2.372756527	0.969915112	3.083734477	3.355473863	3.389751684	2.904959146
AFLA_101230	0.456273473	0.955644424	1.018595101	1.653941599	0.53251777	1.899273157	1.1131499	1.064334306	-0.609459733	-0.168088722	0.618395612	1.198642879	2.853165927	3.174836164	2.664863392	2.506286512	3.350912969	3.555954626	3.59098146	2.509870966
AFLA_046990	0.37987352	1.180783186	0.822772371	0.55268144	0.445276267	2.388480879	1.995973504	1.900515254	-0.471571449	-0.134583491	0.519538727	1.797981547	3.067446247	3.112333464	2.803714339	2.520968964	3.218130897	3.340153749	3.379822164	2.819134054
GRMZM2G143756	1.195048942	3.285719486	2.401755124	1.582357632	1.348665745	2.606369214	2.985696519	2.464189736	2.195237372	-0.692280678	1.512446191	2.510859555	3.489425819	2.278855335	2.39846177	0.778271586	3.530551048	4.2573904	3.859474964	0
AFLA_062130	0.420173068	0.892123773	0.408409184	0.608092314	0.49150965	2.225821204	1.952408974	2.091296535	-0.540657909	-0.151996139	0.572190168	0.958841194	2.954767483	3.044077149	2.471120903	0.24730267	3.093640316	3.18550326	3.253049194	2.661422056
AFLA_025190	1.139329717	2.009581815	1.113895986	1.516447657	1.288571419	2.519319352	3.161454041	2.378518387	0	2.730812235	1.448176948	0	3.676710077	3.641498565	1.107117184	0.737052963	3.293662843	3.867745277	3.944991859	3.038923973
AFLA_007870	0.426829057	0.905910335	0.414880206	0.617649285	0.499278328	1.453558043	1.60491771	1.828555953	-0.551381685	-0.154998545	0.581200131	-0.759679785	2.930097762	3.049588349	2.560331371	1.72675086	2.869042689	3.037564589	3.151249413	2.201413131
AFLA_075510	0.43848449	0.926729268	0.426260163	0.633374045	0.512550464	2.818396202	1.89418873	1.954927128	-0.573113051	-0.160173158	0.596193744	-0.79231964	1.989039979	2.705201997	1.567478678	2.775216843	2.697551166	3.039016275	3.362378581	2.081014464
AFLA_042090	0.440892957	0.928318259	0.986814116	0.635796356	0.515021145	1.607871512	1.079731905	1.672961073	-0.579900962	-0.161141438	0.598650267	1.847903738	2.985151002	3.094534104	2.568675473	2.222862083	3.232960844	3.461596951	3.50812591	2.954855519
AFLA_130240	0.070763492	0.513935267	0.059822806	0.924932972	0.137226992	2.196022529	1.602503534	1.343329853	-0.800234968	-0.454046726	0.212634252	1.613536843	2.741281436	2.773681686	2.456970622	1.904737633	2.911710159	2.992499969	3.05473951	2.52114791
AFLA_042000	0.423218636	0.899887873	0.411344819	0.612955858	0.495232398	2.200253688	1.588628321	1.901671451	-0.543878562	-0.153488055	0.576698369	-0.747875647	2.390637779	2.990935145	2.541326404	1.95199154	2.882968904	3.145825745	3.236135607	2.24234679
AFLA_026150	0.398286411	1.233471481	0.387073621	1.271573585	0.466355708	2.422212695	2.360575986	1.974083235	-0.503022902	-0.142424079	0.543490025	1.560325446	3.042684522	3.258798577	2.590546926	1.797291648	3.190952748	3.415905935	3.479779715	2.790190105
AFLA_093440	0.407690624	0.869100352	0.396232755	0.591023932	0.477220497	2.52515334	1.736652958	1.7945461	-0.518600401	-0.146533811	0.555955474	0.206272593	2.794815159	2.992708096	2.499744968	2.407490558	3.046633044	3.192556763	3.24332674	2.643132394
AFLA_010640	0.06237328	1.009177976	0.049812385	0.779174368	0.138381124	1.254517029	1.974962215	1.174401995	-0.995828657	0.213800448	0.750773247	0.308463506	2.434542092	2.787357612	1.830175791	-0.123012863	3.011933637	3.162259867	3.155623804	2.624816784
AFLA_073490	1.074880145	1.920387827	1.050415612	1.439433779	1.218759711	3.275133369	2.340236486	2.275879629	0	-0.571593862	1.373203833	3.157291472	2.658336787	2.597778771	3.408082387	0.690056856	3.518493088	3.671930566	3.872905773	2.773060284
AFLA_079850	0.430044246	0.909246683	1.27726968	0.621258666	0.502700777	2.195579137	1.958625971	2.276796352	-0.559259019	-0.15632615	0.584771525	1.298834282	2.857891057	3.19178937	2.686506036	0.253596575	3.096423646	3.352034343	3.387096975	2.537566071
AFLA_036110	0.450485987	1.400154486	0.438014394	0.648808173	0.525967558	1.457137633	2.233692227	1.569431554	-0.597968834	-0.165474649	1.77204833	0.236246365	2.490579131	3.209119623	2.35128608	2.028302934	3.008983862	3.507036718	3.471098691	3.071559343
AFLA_046240	0.441140545	0.929664155	0.428878037	0.636427935	0.515404174	2.203078218	1.394322974	1.049738922	-0.579365171	-0.161319514	0.59920199	1.192431433	2.946157213	3.15698774	2.689553572	2.149330453	3.152255433	3.366867128	3.417278073	2.505638821
AFLA_059410	0.397238699	1.22915419	0.863414744	1.571153082	0.465156953	2.652107412	2.063946124	1.602735301	-0.501201444	-0.141974812	0.542128618	0.805960973	2.959124958	3.051820959	2.589367564	2.334680711	3.121461219	3.482446135	3.497500021	3.07303846
AFLA_064550	0.6687644	1.316725108	0.651473304	0.936602008	0.77222954	2.673846847	1.630628778	2.503642844	-1.137532423	-0.276511504	0.886567575	2.85073064	3.159309427	2.608977579	2.574772202	0.407384147	2.678478757	3.105902161	3.362809912	1.565494811
AFLA_099240	0.439437734	0.925622338	1.276283747	0.633811379	0.513358119	2.356229185	1.687879393	1.765851038	-0.577141435	-0.160496953	0.596762272	1.409591986	3.0965449	3.10648016	2.784869117	1.90394456	3.275468535	3.513509721	3.589294972	2.456979495
AFLA_065220	0.439625087	0.929181089	1.368394581	0.635051034	0.51389656	1.191822413	1.646037686	1.089278499	-0.57476635	-0.160718619	0.597769541	-0.794513123	2.964681425	2.529434345	2.269513749	1.270877028	3.052704034	3.014774632	3.181426211	3.077760961
AFLA_021240	0.441229282	0.929708961	1.311606747	0.636514318	0.515494455	2.197487084	1.837821786	1.806678082	-0.579612848	-0.161356428	0.599290414	1.456050264	2.930209715	3.161540305	2.78060235	0.260536826	3.080732887	3.391392203	3.453275529	2.491083021
AFLA_029680	0.431905179	0.913302444	0.419859081	0.624008442	0.504900808	2.221124504	1.711491946	1.033686658	-0.561944302	-0.157202919	0.587352678	0.695801211	2.868399705	3.000153252	2.616397482	1.929780299	3.09564408	3.295793272	3.368295285	2.892039422
AFLA_037380	0.573666291	1.161934055	0.558355518	0.813562108	0.665740974	1.507488128	0.714972283	0.634962776	-0.864861772	-0.225097597	0.768372316	2.111205975	2.846573714	3.08615988	2.345093453	0.344710644	3.050055518	3.231872868	3.412938145	2.51463343
AFLA_119210	0.38672737	1.578961974	1.293066591	0.56206773	0.453127007	2.291207552	1.810841667	1.783917704	-0.483150804	-0.137485744	0.528464236	1.102208143	3.077547668	3.124207564	2.839093823	2.589257575	3.25875047	3.373000477	3.439944168	2.784183253
AFLA_061770	0.030398926	0.505010215	0.018585372	0.219236257	0.10205742	1.752972161	1.332056673	1.640769423	-0.92978525	-0.542739347	0.183141887	-1.131647002	2.372921688	2.553182316	1.803562082	1.190960197	2.628501261	2.749265301	2.79359935	1.684884566
AFLA_127380	0.397051836	1.278583638	0.385845338	1.336405766	0.465106669	2.211028216	1.611896223	1.849482508	-0.499611995	-0.141961854	0.542272508	-0.683636215	2.794092621	2.923956993	2.417565695	2.194228668	2.959282658	3.065476724	3.164053619	2.64887741
AFLA_043610	0.420589643	0.891858509	0.408830964	1.093131443	0.491881387	2.533655771	2.076741648	1.948231838	-0.542274984	-0.15213198	0.572484565	0.637998681	2.820053025	3.13118608	2.614530666	2.123278542	3.123196235	3.358150414	3.396568793	2.579816823
AFLA_058110	0.436536711	1.35807247	0.979552243	0.629964679	0.510076437	2.06341243	1.696335371	1.024230403	-0.57152365	-0.159206206	0.59308227	1.153328294	2.992498414	3.229360002	2.674605723	1.670364304	3.266210181	3.39787297	3.442709659	2.899011039
AFLA_045090	0.457246726	0.959023843	0.444596867	1.217009751	0.533792043	2.051710467	1.465674443	1.107920194	-0.609910646	-0.168602484	0.620038598	0.775512605	2.848836471	3.043521473	2.588654508	0.270535812	3.078008209	3.340999861	3.435891284	2.61301502
AFLA_067840	0.453135389	1.407046052	0.440593784	1.177932046	0.529032196	1.464272903	1.415973078	1.928297895	-0.602464524	-0.166725952	0.614559472	1.006416982	2.989246305	3.283748618	2.744358272	1.453997443	3.219883071	3.447654734	3.519788852	2.604384297
AFLA_109870	0.467748575	1.44729361	0.454872066	1.51216476	0.545603327	1.846318621	2.084691661	1.887212003	-0.631698677	-0.173363146	0.633202105	0.259481404	2.920308051	3.177188032	2.286930984	2.089488851	3.256762367	3.524820777	3.57117943	1.841281248
AFLA_006100	1.370564125	0.944348709	0.435945402	1.195516508	0.52387179	0.641105495	1.441053843	1.400701565	-0.59124936	-0.164718674	0.608992834	0.754310737	2.873709391	3.10748585	2.55853196	0.264708718	3.150114825	3.329708976	3.355280061	2.869808336
AFLA_011250	0.424481679	0.901633473	0.412589611	0.614455802	0.496596509	2.046950821	1.597079251	1.360458157	-0.547127312	-0.153959968	0.578159761	-0.753350873	2.667980903	3.021193737	2.213244212	2.227916082	3.001488185	3.031784742	3.171599215	2.251998771
AFLA_005430	0.431648269	0.915092743	1.031873375	0.624326793	0.504823872	1.921228961	0.54435199	1.075470562	-0.559841258	-0.157154732	0.58753603	-0.772135817	2.515620868	2.899978411	2.589008902	2.324473429	2.854258447	3.063552833	3.168693374	2.399729643
AFLA_129230	0.444484281	1.678807212	0.432112751	0.641529573	0.519412133	1.480453009	1.432905086	1.080147371	-0.583730823	-0.162949752	1.910038317	0.273480949	2.771297908	2.975594244	2.170217971	0.262226088	3.03627763	3.331593163	3.342503955	3.044872777
AFLA_114730	0.418611439	0.891931243	0.406843502	0.6068111	0.490007853	1.874486831	1.727989407	0.466023284	-0.535335891	-0.151467061	1.119455843	-0.735115448	2.579664462	2.823461161	2.351653585	2.144174139	2.928284079	3.107385819	3.110388825	2.625493769
AFLA_014970	0.476885205	0.996100728	0.463741857	0.685409381	0.556353385	2.237930185	1.559646378	1.732884916	-0.646684554	-0.177756998	0.645769343	1.976566328	2.729661906	2.929685111	1.973219611	2.151221386	2.904413306	3.104440851	3.120882557	-0.957857606
AFLA_106710	0.401933944	1.254611005	0.390629763	0.582893131	0.470544923	2.163380836	1.990770039	1.917775047	-0.509254755	-0.143999805	0.548266846	1.596040388	3.046864185	3.133799493	2.547462698	2.618843578	3.241196865	3.277958109	3.350505125	2.632117504
AFLA_018520	0.414925914	0.881779969	0.403300226	0.600716826	0.48543741	2.477910162	2.104111869	1.870857679	-0.531851046	-0.149665574	0.565210308	1.24468232	2.910072202	3.082802482	2.796602724	1.488981964	3.111866412	3.284532019	3.347733823	2.703787569
AFLA_056110	1.030330109	1.400456638	0.432194408	0.641016192	0.51927103	2.269784023	1.755839474	1.374355078	-0.585928703	-0.162825035	0.603573959	0.728119965	2.943368129	3.025119469	2.609989014	0.262612615	3.160980156	3.349910193	3.400371644	2.522286407
AFLA_048000	0.417225879	0.888665829	0.405505754	0.604659721	0.488331432	1.866874733	1.083099179	1.543428449	-0.533876456	-0.150775982	0.568819993	-0.733594367	2.663855224	2.819400383	2.603928054	2.135969135	2.919214349	3.070482217	3.103967242	2.481721802
AFLA_001300	0.431051335	0.911462075	0.419029821	1.129418412	0.503898132	2.061483332	1.55403638	0.479442963	-0.560586655	-0.156814372	0.586181939	1.837650299	2.956411609	3.075768865	2.637360716	2.021598927	3.161241492	3.331040309	3.398826567	2.732277954
AFLA_054730	0.414703667	0.883946278	0.403046373	0.601190295	0.485437367	2.217865302	1.372698031	1.533000953	-0.529467206	-0.149667031	0.565523619	-0.727109019	2.61327451	2.858976779	2.612655163	1.569580287	2.930918522	3.031890441	3.120854236	2.573707669
GRMZM2G426467	0.948112377	-0.088951462	0.114919783	-0.475001601	-0.642611161	0.89114216	1.237021448	0.56187093	-0.701014754	-1.725634515	-0.525974488	-3.331947189	0.744740327	1.604067413	0.112118605	1.478930417	1.592689941	1.226883774	1.107244597	1.444123848
AFLA_068600	0.421325983	1.542046294	0.927097021	0.609224955	0.492683135	2.036103874	1.62134288	1.588094675	-0.543916849	-0.152440628	0.573344951	1.838373826	3.036741673	3.125341924	2.648757477	1.986918006	3.294377285	3.48959203	3.515353757	2.960327406
AFLA_040530	0.442204469	0.932665091	0.42990221	0.638180956	0.516717498	2.250128647	0.556924112	1.080229273	1.118547698	-0.161817704	0.600815246	-0.803914248	2.903461227	3.147373113	2.119974705	1.257681858	3.108776037	3.2314008	3.244586204	2.719434534
AFLA_021630	0.438019531	1.359691911	0.425844307	1.133372955	0.51175962	2.279033349	1.36318467	2.004768132	-0.574351404	-0.159866609	0.594977152	0.953821396	3.07875033	3.129288104	2.558302807	1.914129858	3.232914114	3.436983177	3.501833229	2.593460554
AFLA_014580	0.412201618	0.879243975	0.400606952	0.597742297	0.482564369	2.242829353	1.698426803	1.666194333	-0.525124567	-0.148569156	0.562248702	-0.720735776	2.721883232	2.905539145	2.423268934	1.405109895	2.892646795	3.069253856	3.103451155	2.534075349
AFLA_086180	0.416913428	1.347852571	0.405212787	1.128394833	0.48789259	2.00529728	1.559822348	1.02408344	-0.533959321	-0.150607339	0.568221409	-0.734011741	2.731554506	2.929651426	2.36720876	2.114251584	3.016801115	3.087743859	3.205078834	2.484571685
AFLA_015360	0.408793158	0.870431552	0.39731829	0.592320347	0.478413655	2.01121419	2.141324725	1.953944992	-0.521061117	-0.146987565	0.557225896	1.632410812	2.954092953	3.224826828	2.626774385	2.317825429	3.177482428	3.304834786	3.304401776	2.639319658
AFLA_032170	0.449703776	1.403361962	0.437247599	0.647816433	0.525097825	2.126198083	1.414207824	1.066493756	-0.596291375	-0.165129151	0.610087753	1.363116387	2.916143043	3.05238331	2.570200407	1.609881301	3.163066106	3.449380293	3.46025355	2.896310624
AFLA_128330	0.445631066	0.938066831	0.433258349	0.642584482	0.520547285	1.178946528	1.122852424	1.385667908	-0.587755257	-0.163330114	0.60505298	0.741146436	2.992932498	3.144466317	2.584107976	2.049498666	3.24991031	3.264895414	3.325722674	2.593628096
AFLA_091720	0.423896213	1.380986797	0.412010423	0.613817266	0.495980689	1.156171259	1.101668065	1.567372073	-0.545579528	-0.15373288	0.577524826	-0.750781527	2.623359961	2.952401652	2.75877074	1.820557946	2.746993109	3.071820007	3.089358848	2.693895796
AFLA_031430	0.423096751	0.896962283	0.411269247	1.394417979	0.49480126	2.481492815	1.945655414	2.084488589	-0.546322395	-0.153264498	0.575862084	1.142858387	2.981306629	3.141077334	2.554006144	0.249203475	3.145340081	3.267894272	3.283703945	2.275693092
AFLA_040390	0.453061991	1.416721307	0.440517872	0.652508921	0.528978082	1.184051119	1.42968469	1.07897573	-0.60210091	-0.166700229	0.614535457	1.3810869	2.952507404	3.12615652	2.52715836	2.192867671	3.238993068	3.395049451	3.47378856	2.654057231
AFLA_083060	0.404388829	0.864218604	0.948074283	0.58687218	0.473559442	2.115319517	1.984338431	1.285661417	-0.511918798	-0.14514733	0.551942373	-0.701514217	2.773499531	2.862390642	2.118481737	2.447991391	3.019069774	3.046388724	3.14267804	2.489913393
AFLA_025720	0.44219045	0.931231409	0.429909134	1.159506916	0.516560532	1.882276492	0.556678687	1.556033246	-0.581803478	-0.161754451	0.600464351	1.464366345	2.892137215	3.165585236	2.5607102	2.064512887	3.24764159	3.361217822	3.399440364	2.687388488
AFLA_049980	0.431004425	0.911043076	0.418990521	0.622578857	0.503802279	2.273922282	1.803211598	1.517141979	-0.560979301	-0.156754891	0.586025928	0.959059503	2.987616544	3.116313778	2.693357316	2.143563891	3.137243653	3.341428113	3.381672675	2.434131088
AFLA_012020	0.461231926	0.96511571	1.039724226	0.66339562	0.538236985	1.929980133	1.43685294	1.395708957	-0.618261699	-0.170417132	0.624940178	1.383613389	2.959713881	3.116247178	2.627842746	1.75549217	3.181439474	3.572776732	3.538847631	2.825617055
AFLA_031460	0.412523499	0.878199941	0.400944462	0.597688767	0.482771355	2.289641843	1.764112493	1.287067553	-0.526950407	-0.148646982	0.56228485	0.221907352	2.88235977	3.019170872	2.494944157	2.395122464	3.063672843	3.169425547	3.221412043	2.59461961
AFLA_128650	0.024574599	0.490916436	0.877798171	0.209956211	0.09489664	1.701680266	1.670776419	1.110206409	-0.914858273	-0.536815753	0.174505794	-1.111637661	2.329944046	2.563033874	2.086510125	1.434966227	2.579301049	2.762977919	2.841202752	1.981387436
AFLA_110560	0.006802867	0.952574936	-0.004937455	0.194544782	0.078028525	1.547120327	1.313803506	0.054101866	-0.946430819	-0.562333282	0.158648227	-1.146768042	2.239352952	2.322303685	1.936820425	1.643400332	2.489793363	2.632266409	2.744338749	2.101035713
AFLA_011270	0.481358972	1.496714859	1.10512651	0.690465048	0.561122897	1.765834621	1.200988204	1.475581219	-0.658608933	-0.179705784	0.650762016	0.299255346	2.862409049	3.168633049	2.484902649	1.335107838	3.218339241	3.509087392	3.559750479	2.356205533
AFLA_044400	0.429095742	0.907943207	0.417120811	0.620116859	0.50166878	2.054266382	2.166602339	2.304747296	-0.556971478	-0.155947405	0.5836603	1.151145688	3.043338194	3.230241318	2.775797677	1.179300157	2.985777335	3.206313085	3.425069243	2.317484526
AFLA_026140	0.349041148	1.086636777	1.287455621	0.880404497	0.409878781	2.438724751	2.698704624	2.334283933	-0.421339462	-0.121761896	0.479195994	1.303317696	3.144110172	3.212399736	2.825340735	1.722644887	3.100597166	3.299427044	3.39919285	2.748139564
AFLA_055970	0.412299852	1.318104894	0.400724774	0.597414955	0.482525795	2.021111357	1.927088635	1.825294127	-0.526475036	0.571052546	0.562018762	-0.723272469	2.805119551	3.04633074	2.360132825	2.55126142	3.062184011	3.179088072	3.20615748	2.100714809
AFLA_097300	0.436370619	1.359363679	0.424234417	1.133734258	0.5098823	1.738187838	1.970465113	1.665440378	-0.571295003	-0.159123416	0.592858105	0.674617529	2.91769317	3.2308543	2.603735749	2.071105944	3.168007748	3.424567409	3.433500484	2.741065691
AFLA_026990	0.422530468	0.897642497	1.309689057	0.611669552	0.494324162	2.233480086	1.385457342	1.040380993	-0.543943936	-0.153081942	0.575530414	-0.748777351	2.737878106	2.908798368	2.452172997	1.943696601	2.978855568	3.11482818	3.229887068	2.329665805
AFLA_010870	0.594328038	1.196415898	0.578571547	0.840591858	0.688980252	0.833638899	0.739519971	1.809626043	-0.918104467	-0.23584127	0.794286713	2.506579552	2.282767959	2.972659751	2.005076959	0.358157267	2.731198616	3.468412755	3.500832424	2.887379295
AFLA_112020	0.448144777	0.942984994	0.435705246	0.646118952	0.523458724	2.299677776	0.564076162	2.152298166	-0.592028423	-0.16450081	0.6083991	0.753724789	2.886107148	3.083604233	2.481514705	1.262079045	3.146122778	3.279130872	3.395506588	2.140711745
AFLA_067440	0.434154262	0.916860244	0.989176692	0.626886589	0.507408143	2.537410593	1.820194294	1.67741844	-0.566700173	-0.158161652	0.590123033	0.231015045	2.887398433	3.171911821	2.532735234	2.038169918	3.216587689	3.325985304	3.346088037	2.059939081
AFLA_080970	0.4093528	0.871417524	0.397865431	0.593065249	0.479046668	2.434085087	1.932925507	2.008330564	-0.522150604	-0.147220417	0.55793731	1.692888696	2.939193237	3.034825532	2.778119063	1.672555566	3.118097486	3.279377528	3.357181867	2.776117997
AFLA_051530	0.366961734	1.618676755	0.356522566	0.929991582	0.430457157	2.54723476	2.209416535	2.26555216	-0.450282078	-0.129159207	0.502655666	1.959431437	2.936957666	3.166078245	2.738207818	2.179771982	3.137142122	3.33447883	3.380028439	2.762981523
AFLA_081900	0.63861137	1.950175238	1.76018147	1.8631487	0.35900227	1.98680929	1.914214371	1.661014543	-0.354041928	0.308958276	0.735509458	-0.475288881	3.114986339	3.19281247	2.852780883	2.174973181	3.260826715	3.337612982	3.352280998	3.010520057
AFLA_004810	0.448406324	0.941791928	1.515863007	0.645952506	0.523583849	1.963921681	1.928425383	2.094353602	-0.594074975	-0.164534005	0.608331182	0.689989969	2.852447401	3.125873811	2.423008791	2.276666527	3.248655331	3.517920442	3.562264891	2.519610946
AFLA_027460	0.444227867	1.381403501	0.999995503	0.640506138	0.5188918	2.094859325	1.725427686	1.546745982	-0.58540909	-0.162700516	0.603106482	1.451245344	3.073707164	3.158100258	2.753138496	0.879638413	3.246559568	3.459256587	3.474344004	2.554101312
AFLA_032090	0.42058107	0.891494509	0.408827691	1.078467055	0.49183671	2.470253494	1.484456723	1.979069313	-0.542536977	-0.152114425	1.050965122	1.592641096	3.050210671	3.224019164	2.69179411	2.129758891	3.272422115	3.464023338	3.478512846	2.42216196
AFLA_014370	0.404599614	1.301504837	0.39320777	1.361766029	0.473749074	2.212397485	1.969341389	1.879932858	-0.512683315	-0.145218572	0.552094075	-0.70282092	2.696976492	3.031184258	2.450549756	2.047392176	2.913248519	3.150101667	3.172076031	2.261984141
AFLA_032920	0.430987423	0.914600827	1.033666149	0.623674623	0.504154468	2.012666898	1.123898627	0.479584743	-0.557717323	-0.15693059	0.58687482	-0.768403329	2.552673255	2.75030019	2.473819467	2.156313083	2.852371719	3.042530379	3.129915503	2.681711603
AFLA_043090	0.441021101	0.929985659	0.428753856	0.636426565	0.51532022	2.122988374	1.863638736	1.37158456	-0.578729318	-0.161283601	0.599171981	0.258551532	2.935660348	3.203945036	2.426198276	2.170841299	3.138442411	3.232788197	3.367453271	2.013239424
AFLA_136610	0.427906151	0.905677013	0.415961224	0.61847095	0.500301022	2.221498646	1.344912735	1.982639376	-0.554858448	-0.155418395	0.582098421	1.501928462	2.878508749	3.064265452	2.674617242	2.421133372	3.142947065	3.377649155	3.415791267	2.450914632
AFLA_023080	0.409140668	1.274487348	0.397661715	1.320076933	0.478781778	2.269855799	2.059745607	1.890048862	-0.521950034	-0.147119352	0.557609254	0.864000086	2.988242319	3.163424735	2.36991492	2.631975496	3.247965441	3.326401102	3.401326583	2.6130187
AFLA_049760	0.439834421	1.374034526	0.994843899	1.147789442	0.513898159	2.457383574	1.917376292	1.039596028	-0.577037608	-0.160729487	0.597476967	0.226209329	3.044174105	3.036362378	2.190520521	2.26449082	3.152274239	3.414441685	3.462123037	2.498331747
AFLA_016400	0.480763687	1.000933476	0.467560505	0.689989293	1.187365597	1.934872358	1.538523579	1.709258385	-0.656431541	-0.179472834	0.650250738	0.325739807	2.471185219	2.97883703	2.121866291	0.285357664	3.005786601	3.438244516	3.516917841	2.87428675
AFLA_129340	0.400836125	1.26318486	1.186295743	0.581527411	0.469333446	2.207928157	1.773998898	2.024538784	-0.506956347	-0.143550936	0.546944619	0.175422888	2.950950828	3.008982536	2.726009293	2.403540736	3.064483894	3.243825079	3.271279268	2.777476428
AFLA_037930	0.412486528	1.523304277	0.40092654	1.06309015	0.482605157	2.233042034	1.466032295	1.903141288	-0.52789404	-0.148575791	0.56194492	1.211893961	2.948902681	3.106658765	2.699439338	2.186794429	3.208087921	3.368099856	3.411991976	2.954040994
AFLA_114490	0.449781034	0.945864913	0.437303468	0.648313048	0.525317529	2.376662457	1.136525975	1.868247979	-0.595190017	-0.165239397	0.610493551	0.275852287	2.874597013	3.037266172	2.074390399	1.64334841	3.125703283	3.315072418	3.41070007	2.499411669
AFLA_101930	0.404264225	1.250745377	1.163463922	1.785542591	0.473191206	2.052667086	1.880804776	1.955585324	-0.513469126	-0.145000489	0.551247001	0.563260558	3.035183619	3.251384962	2.728786932	2.328995069	3.222030354	3.447287242	3.495106935	2.676728099
AFLA_084820	0.395709626	1.239578497	0.384556314	0.574417984	0.46343141	2.676325641	2.359804384	2.293333227	-0.498389434	-0.141325485	0.540199245	1.276628478	2.84894996	3.078931052	2.518797629	2.208438997	3.07497201	3.276185306	3.338415872	2.562846035
AFLA_025290	0.429147985	0.907581275	0.417180095	0.620029761	0.501673711	2.292607446	1.791493294	1.309936478	-0.557646711	-0.155926748	0.58360326	1.508181957	2.977087745	3.113387164	2.573806798	2.35966899	3.197043608	3.340502949	3.393195665	2.3814225
AFLA_098360	0.415350866	1.541178468	0.403719264	1.348784494	0.485893641	2.469441382	2.095539	2.176155237	0.711074857	-0.149832942	0.565692916	-0.733235923	2.915639847	3.147075652	2.690483549	2.066097728	3.051609577	3.36833868	3.377867305	2.138741319
AFLA_055520	0.413999997	0.88341765	0.402344982	0.600506262	0.484729595	2.013592307	1.818488	1.676510711	-0.52715561	-0.149447027	0.564828789	-0.723023497	2.713899396	2.881137258	2.397156301	1.568520664	2.897938223	3.041168046	3.156769626	2.509846532
AFLA_062380	0.4539458	0.955350223	1.086401927	1.239106672	0.530258083	2.088092193	0.571412923	1.455638718	-0.601609973	-0.16719268	0.61632192	-0.834930512	2.617621708	2.926427396	2.368527617	0.967461447	2.865575789	3.028900191	3.193648253	2.684765097
AFLA_032870	0.380390667	0.817813314	1.094983753	0.553395976	0.445870551	2.405331323	2.195734323	2.241854024	-0.472434226	-0.134801288	0.520216973	1.941358223	3.011547972	3.172709274	2.749689157	2.378396345	3.196302857	3.298061037	3.332528146	2.53175924
AFLA_087650	0.437704717	0.926140167	0.425482999	0.632614141	0.511765533	2.298719005	1.437405091	1.082815749	-0.570457082	-0.159921201	0.595422286	0.292160728	2.839751305	2.967839461	2.459562491	0.257850922	3.046044176	3.177505259	3.208956103	2.460818213
AFLA_067200	0.056762885	1.350517011	0.045001902	0.244538627	0.128066304	2.085699302	1.267045624	1.343591777	-0.906511374	-0.516167979	0.208677741	1.402502753	2.680872673	2.76739395	2.06692468	1.775282413	2.833448223	3.040591516	3.112164085	2.141838726
AFLA_100710	0.403730877	0.863776756	0.392341807	0.586204154	0.472881906	2.438676257	2.00183261	1.299665386	-0.510194552	-0.144891526	0.551266027	-0.698715456	2.524848486	2.816653388	2.353424606	1.8210019	2.828248593	3.010491428	3.116554993	2.601076364
AFLA_007450	0.400987403	1.919982491	0.874597056	1.280670181	0.469444875	1.840941581	1.545498136	1.706565336	-0.507728251	-0.143586165	0.546996459	1.152654685	3.156098228	3.289052589	2.816134423	2.122801998	3.284847358	3.384056184	3.454069931	2.849990043
AFLA_094490	0.437510233	1.626478695	0.42534074	0.631393803	0.511222933	2.475542063	1.827266102	1.886621252	-0.573044655	0.597135764	0.59442433	0.694420215	2.992735159	3.113681653	2.623829714	0.258264354	3.208613246	3.34977939	3.400847395	2.293270853
AFLA_051660	0.4077572	0.870686437	0.961243663	0.591555701	0.477440806	2.215071253	1.533343832	1.302191734	-0.517603254	-0.146618609	0.556383493	-0.70978527	2.791370839	2.918922776	2.444833575	2.120452791	2.976926151	3.04702689	3.12275423	2.36949924
AFLA_135830	0.424222361	0.901918861	1.008799588	0.614377184	0.496396672	1.975775756	1.741410061	1.052163397	-0.545582718	-0.153933006	0.57804114	-0.750373678	2.729563749	2.778555716	2.390648073	1.444612196	3.028701665	3.136205643	3.154482185	2.629164881
AFLA_085110	0.404151288	0.863941629	0.392760621	1.095397626	0.473303302	2.474548953	1.925885898	1.735614508	-0.51138437	-0.145050512	0.551670858	-0.700673476	2.73326792	2.907957089	2.272110817	1.728933779	2.984583269	3.03826861	3.132388901	2.294336185
AFLA_084750	0.400412634	0.854869272	0.389145358	1.032380958	0.468806066	2.412641918	1.938683615	1.960243001	-0.506591963	-0.143344398	0.546294497	1.692066799	2.977009442	3.106452973	2.58935347	2.241392587	3.204140025	3.284774832	3.353743876	2.815679333
AFLA_001290	0.022802109	0.507866595	0.010654408	0.748873371	0.096401832	1.476097759	0.136131252	1.295904278	-0.982010917	-0.572060817	0.179513339	-0.155121583	2.44988808	2.527696782	1.978252547	1.549256862	2.735736193	2.829821739	2.93714687	2.266222357
AFLA_061990	0.461138708	0.967953297	0.448366996	0.66417422	0.538426637	1.249090365	1.192524644	1.144427189	-0.615635331	-0.170479012	0.625520919	0.33136842	3.063556426	2.80085457	2.451227157	0.272653372	3.152041128	2.783808847	3.114378725	3.144111102
AFLA_133280	0.65922093	1.301546882	0.642121511	0.92438548	0.761589244	2.909391857	1.990773575	1.945962747	-1.106688485	-0.271119709	0.874810224	1.978065427	2.756576654	2.911468883	1.901941847	0.401015044	2.968803409	3.240659061	3.369632218	2.562251017
AFLA_020340	0.40122978	0.856422953	0.890101523	0.581952704	0.469746182	2.445967446	2.166450057	1.865909551	-0.507974705	-0.143698674	0.547368395	1.181085853	2.946064429	3.095691451	2.596864585	2.450598418	3.152232247	3.294545244	3.338536047	2.712161133
AFLA_113500	0.438273709	0.92520632	0.42607076	0.63274488	0.512197779	1.901698647	1.610544697	2.064888695	-0.573611312	-0.160038892	0.595655533	1.021273732	2.895384122	3.159530068	2.552609281	0.258576805	3.03998614	3.244108	3.309237232	2.363632277
AFLA_005340	0.819083271	1.385972613	0.365007452	0.953926088	0.440452638	2.06210975	1.864149911	1.918235545	-0.4645256	-0.132812361	0.51405113	1.686913044	3.045607365	3.236963818	2.710308911	2.652176122	3.229726354	3.312932423	3.376752574	2.957887311
AFLA_123880	0.441531441	1.774762676	1.479294895	1.130224005	0.515740137	2.111930764	1.690651404	1.513221277	-0.581104216	-0.161435756	0.599450418	1.592360533	3.034678274	3.176723886	2.597686663	0.854978782	3.238544724	3.574705996	3.612204419	2.82127929
AFLA_028130	0.436178022	0.921924293	0.424016793	1.170884682	0.509863471	1.902822718	1.755221148	1.926333382	-0.569155051	-0.159139336	0.593079529	0.270336024	2.819610076	3.054927874	2.608368207	0.257167466	2.91045774	3.223099824	3.332732913	2.47323141
AFLA_024230	0.43752615	0.925592922	0.425311602	0.632308438	0.511541557	1.478350344	0.551502537	1.077960584	-0.570263775	-0.159837637	0.595142777	0.285629309	2.76916331	3.015128447	2.321336856	2.109227753	3.025117099	3.198244213	3.237982555	2.850781724
AFLA_051680	0.435234245	0.919279439	1.003204036	0.62849284	0.508686956	1.964791808	1.094636886	1.352242482	-0.56831862	-0.158662347	0.59162809	0.248804046	2.797559304	3.094754724	2.61623215	2.146576464	3.067784562	3.294856534	3.344855644	2.717665121
AFLA_094700	1.13983256	2.010146526	1.11439405	1.517000137	1.289098531	3.21157647	1.366496703	1.239883664	1.305074705	-0.63437886	1.44872324	2.421159377	3.393496015	3.351585903	2.79451411	0.737456051	3.635449909	3.933513586	3.89219318	3.160655075
AFLA_102910	0.423963506	1.3291406	0.412120214	0.61299256	0.495756007	1.966288643	1.663457604	1.29331492	-0.548173468	-0.153633286	0.576900763	1.392310603	3.048024148	3.052292423	2.59197991	2.298646205	3.274865636	3.302746221	3.338167009	2.722563047
AFLA_028670	0.415111026	1.34843133	0.403432914	0.601934022	0.485972382	2.393486484	1.561895402	1.024812348	-0.529307852	-0.149928055	1.102139606	-0.726266445	2.759528894	2.905528547	2.324102542	1.776348414	2.920376726	3.138146957	3.170217086	2.320870215
AFLA_127540	0.430789793	0.910901505	0.418775683	0.622383292	0.503591761	2.234564757	2.167262653	2.216528917	-0.560158439	-0.156696769	0.585824899	1.14974018	2.768254156	3.103284665	2.559026457	1.758704463	3.084050485	3.414599328	3.403104601	2.570679767
AFLA_093630	0.451163095	0.946953084	1.018620326	0.649742235	0.526745997	1.899384331	1.751081415	1.063917583	-0.599168489	-0.165790304	0.611932043	1.65921761	3.048655405	3.248217143	2.580345301	1.725965068	3.292487904	3.438676482	3.47936591	2.425944425
AFLA_051360	0.400915767	1.258648909	1.179479392	1.040614808	0.469411834	2.171610424	2.040954464	1.809863255	-0.507189474	-0.143580805	0.547017824	0.167851	3.059309635	3.215076694	2.97625683	2.129495467	3.102387058	3.18117916	3.253732329	2.558833968
AFLA_078720	0.39414603	1.462624316	0.383032141	0.572256936	0.461633959	2.538269903	1.911960852	2.135555307	-0.495753824	-0.140652527	0.538147779	1.783051255	2.942820826	3.114455036	2.560766052	2.385605522	3.164764459	3.291328382	3.339153176	2.585772412
AFLA_037340	0.413789981	1.352286608	0.402138892	0.600246465	0.484497813	2.257039438	1.373463899	1.029561706	-0.526731406	-0.14935629	0.564576618	-0.722380595	2.716408636	2.883726171	2.279290904	2.255141379	2.867917799	3.056228355	3.127250032	2.237609205
AFLA_119740	0.401228248	0.859213719	0.389899849	0.582796855	0.470021766	2.369645233	1.858583363	1.292877165	-0.505814346	-0.143811632	0.548022454	-0.692268771	2.659680883	2.826250148	2.225106454	2.227241555	2.814814852	3.024038527	3.079167897	2.448600513
AFLA_121960	0.440639532	1.399051909	0.428378472	0.635971046	0.514905153	2.27123743	1.613814291	1.578013596	-0.577850507	-0.161120048	0.598727081	1.022226293	2.839885018	3.023944104	2.268453117	0.260036821	3.081513507	3.282460039	3.370997605	2.717018994
AFLA_093050	0.422022886	0.894797447	0.410224346	0.610397909	0.493553856	2.126181137	2.048265592	1.292767904	-0.544543197	-0.152783236	0.574422516	1.489222156	2.90711449	2.957149162	2.808020831	1.877626964	3.093640617	3.341133032	3.338261643	2.809819814
AFLA_024380	0.416088846	0.887304527	0.404382311	0.603370573	0.487123127	2.433245456	1.576175521	1.541163829	-0.530838659	-0.150361003	0.567551565	-0.728460168	2.643286059	2.817128159	2.150212081	1.996615036	2.924312255	3.106325659	3.119405738	2.294957826
AFLA_139460	0.39154969	1.212813953	1.122523602	0.995613905	0.458647403	2.339832196	1.612500826	2.017184106	-0.491388044	-0.139539516	0.534736298	1.4720089	3.062150957	3.198281639	2.793465564	2.418591915	3.231056235	3.430198213	3.466791314	2.738687975
AFLA_027830	0.418836472	1.362891638	0.407065977	0.607053444	0.490244692	2.232207925	1.383784397	1.690030351	-0.53587238	-0.151562288	0.571068006	-0.735956902	2.722526382	2.924771784	2.262222764	1.796114597	2.925186805	3.134947382	3.148295807	2.23244796
AFLA_068460	0.449160662	1.435083695	0.436673931	0.647941318	0.524769816	1.505213011	1.457638321	0.499398026	-0.592398016	-0.165065847	0.610060633	0.292452529	2.883647111	3.011368669	2.320982618	1.661382633	3.065694886	3.274264694	3.351719843	2.67058948
AFLA_034240	0.385214739	0.826723346	0.836700966	1.403595909	0.451395366	2.514576871	1.86048833	1.92355184	-0.480583475	-0.136842914	0.526496934	1.512664639	2.974684081	3.181573233	2.662694857	2.550260853	3.220529767	3.35210235	3.393169021	2.79911139
AFLA_044630	0.430408273	1.386980283	1.015196854	0.622348359	0.503311676	1.98361447	1.407764526	1.368243002	-0.558345871	-0.156565499	0.585703995	-0.770263332	2.696360063	2.93833625	2.291358085	1.902701987	2.983469538	3.14716572	3.283749494	2.410230591
AFLA_116670	0.424816606	1.620732227	1.302670898	0.61465498	0.496897112	2.021407387	1.825834638	1.683411804	-0.548291315	-0.154091467	0.578396173	-0.755280282	2.785575118	3.055682628	2.147314875	1.693097158	2.984181017	3.16696686	3.289680115	2.275906265
AFLA_129900	0.422260397	0.894852139	0.945982008	0.610600994	0.493785043	2.310342823	2.256661753	0.989931429	-0.545332757	-0.152865552	0.5746365	1.623561453	2.931456526	3.097857133	2.501963377	2.213416644	3.183668408	3.361624543	3.409782943	2.64612081
AFLA_033310	0.401237035	0.860023714	0.389892728	0.583099187	0.470134139	2.025037705	1.993340343	1.630539374	-0.504723852	-0.143908813	0.548264104	-0.689974832	2.479218613	2.78732204	2.127827534	2.598571208	2.758262095	3.061355987	3.131169696	2.506515264
AFLA_052380	0.406175348	0.865786119	0.394762064	0.588795408	0.475434756	2.49205895	2.105616133	2.148073689	-0.516340226	-0.145856521	0.553863446	1.733687833	2.859069736	3.089746224	2.611648197	1.572318557	3.137280848	3.254461749	3.312648508	2.668341915
AFLA_019520	0.428508748	0.906226935	0.960740266	0.619102999	0.500924739	2.248052302	2.002283286	1.298768721	-0.556627558	-0.155636109	0.582731071	1.575091665	3.042279042	3.187380168	2.727202159	1.738737494	3.21298593	3.385452583	3.408656621	2.53727202
AFLA_082890	0.401163707	0.856264385	0.389877868	1.035183318	0.469666906	2.55490329	1.828566549	2.079902759	-0.507887613	-0.143668782	0.547273837	1.778644976	2.88541687	3.094819936	2.650046828	2.093914958	3.075986323	3.319135802	3.368632475	2.842881958
AFLA_032670	0.456868566	0.956853507	0.444249377	1.179014449	0.533212565	1.90552835	1.613066434	1.723061432	-0.610420841	1.002910372	0.619200284	0.230285647	3.059443176	3.121379338	2.332723293	2.175955141	3.430853011	3.494501294	3.573311879	2.611704829
AFLA_020600	0.424424269	0.902161168	0.412523779	0.614576616	0.496597277	2.058177532	1.408711753	1.36949463	-0.546433955	-0.153970394	0.578240436	-0.752008427	2.698788706	2.934059011	2.42334166	2.299327454	2.8965655	3.024373285	3.10318905	1.977668243
AFLA_100020	0.44407318	0.934773444	1.007330807	1.160801159	0.518731034	1.775448346	1.397061711	1.356557595	-0.585012152	-0.162633187	0.602944623	0.704868581	2.987791495	3.121083263	2.675381358	1.710980105	3.242741114	3.3693847	3.455698777	2.859012217
AFLA_015460	0.421425173	0.893532271	0.947926192	1.373698979	0.492853564	2.360576208	1.982665457	2.010509283	-0.543601304	-0.152513297	0.573607081	0.199441717	2.950547381	3.143551431	2.354598244	2.161696852	3.195434642	3.308422633	3.382134228	2.46887762
AFLA_066110	0.423989484	0.897909064	0.94733539	0.612924622	0.495751005	2.113795081	1.511641003	2.100879303	-0.548538597	-0.153624506	0.576853748	1.376866094	2.906224746	3.064861191	2.587699273	2.189246847	3.186471857	3.380417767	3.443886315	2.890680531
AFLA_129970	0.407226282	0.867925534	0.395784373	0.590292875	0.476657506	2.562705157	2.156153636	1.914575317	-0.518030181	-0.146319876	0.555277075	0.894581417	2.919274013	3.049482037	2.482977364	2.173368117	3.126830876	3.204435307	3.273401077	2.470938325
AFLA_099460	0.398430178	1.242472092	0.387212019	0.578099281	0.466533088	2.37172834	1.81225606	1.947874695	-0.503183398	-0.142489354	0.997649009	1.578571837	2.961587763	3.074508807	2.779746264	2.319928947	3.155566259	3.33801916	3.369494547	2.820335135
AFLA_084720	0.446215487	1.388865078	0.43383662	1.778020645	0.521158096	1.635601705	1.100327216	1.052159556	-0.589173098	-0.163595431	0.605670795	1.560164199	2.929624689	3.220116413	2.635249231	1.886740623	3.202887216	3.464954074	3.468057455	2.664158168
AFLA_104200	0.417008982	0.885592924	0.40533268	0.603555959	0.487818903	2.368566045	1.970202999	1.806154991	-0.535570464	-0.150577643	0.567912351	1.36994346	2.964006046	3.130281356	2.229284703	2.250974873	3.160416146	3.296876232	3.322355852	2.698617295
AFLA_022880	0.354331835	1.566990356	0.344207982	1.584588764	0.415958886	2.695040036	2.163939165	1.916295393	-0.429776601	-0.123933378	0.486133138	1.968487701	2.966507833	3.162745641	2.733629343	2.120513155	3.158977546	3.395586944	3.426180006	2.633573148
AFLA_055880	0.43030268	0.910455265	0.418295686	1.143169862	0.503069489	2.526793194	1.379453306	1.683471739	-0.559137015	0.602358909	0.585279896	0.24455079	2.904025027	3.046971913	2.538298453	0.253640986	3.149783626	3.257235487	3.28560731	2.600303577
AFLA_010810	0.431072495	0.911348962	0.971473174	0.622748466	0.503908534	2.351590943	1.794679936	1.763612158	-0.560717654	-0.156821432	0.586176112	0.948022752	3.003844626	3.110407662	2.598728979	1.834461595	3.169294495	3.383882972	3.427583684	2.631829604
AFLA_105470	0.446891049	0.94064961	0.434483692	0.644385362	0.522015251	2.018478728	1.637156911	1.397275691	-0.589874223	-0.163911939	0.606752192	0.276400429	2.850549189	3.046947369	2.386059321	1.480483956	3.170536149	3.29139727	3.357860272	2.533001058
AFLA_073160	0.424215837	0.901406978	0.412326703	0.614169495	0.496317071	1.979499584	1.745095348	1.566602197	-0.546475095	-0.153848474	0.577873562	-0.752316871	2.700922524	2.827905739	2.370592725	1.966690157	2.849659599	3.074089549	3.189032077	2.29272493
AFLA_020460	0.397283979	1.247891216	0.386088539	1.293212391	0.465257148	2.587407256	2.231387442	2.074092713	-0.500878143	-0.142018606	0.542300822	0.580454146	2.940411375	3.09520527	2.610953543	2.202773193	3.152025196	3.231792762	3.288445833	2.461648242
AFLA_086410	0.379718544	1.562455816	0.368960503	0.971221932	0.44510291	2.549288468	2.262704893	2.114919061	-0.471289778	-0.134518106	0.519347102	1.440699478	2.969653415	3.157065254	2.680764484	2.370960738	3.172766535	3.263209879	3.304843638	2.637224235
AFLA_034700	0.451286008	0.947784338	0.438785661	1.190382162	0.526945743	1.925260181	1.632175512	1.743363637	-0.598929912	-0.165865437	0.612232078	0.262709889	2.820516115	2.981957625	2.494268266	1.930599765	3.132633348	3.404923868	3.446931007	2.545920816
AFLA_092750	0.396385263	0.847411447	1.151459098	0.575303847	0.464192425	2.331189914	2.137117867	2.18943017	-0.49964803	-0.141610713	0.541048555	1.622789229	3.005778041	3.150925658	2.651855711	1.899460773	3.185706794	3.314913376	3.349023906	2.84329594
AFLA_069110	0.418346804	0.891573087	0.406583804	0.606484636	0.489715959	2.241483078	1.391022813	1.698507658	-0.534802378	-0.151351234	0.570508381	-0.734310556	2.617301192	2.859483761	2.014384031	1.709472043	2.946384355	2.960076644	3.117690722	2.722099386
AFLA_046150	0.393547762	1.237265968	0.382443567	0.571537631	0.460982447	2.592928709	2.142450281	2.059305184	-0.494423444	-0.140417618	0.537446934	1.370634012	2.904592071	3.023765748	2.673886493	2.099321448	3.126617846	3.237292802	3.270246487	2.715328635
AFLA_073110	0.444795138	0.938742393	1.05314716	0.642163372	0.519834497	2.230247126	1.454944755	0.494649349	-0.583842579	0.658761897	0.604530821	-0.807713602	2.799909399	2.603314267	2.317888898	1.500715325	2.991591213	3.244605592	3.327468929	2.624552424
AFLA_037720	0.403927916	0.863580418	0.950514523	0.586305476	0.473052562	2.198043144	1.518764574	1.961818291	-0.510957416	-0.144955738	0.551392111	-0.700028499	2.759164869	2.898045141	2.29629038	1.931317607	2.906746992	3.057867403	3.138239211	2.50739771
AFLA_132890	0.42955859	0.907822217	0.417588639	1.106543752	0.50208953	2.2984375	2.175529734	1.902011298	0.310496161	-0.15608145	0.58401053	0.190881864	2.970414661	3.202376917	2.561627123	2.372058747	3.223409501	3.454034237	3.494708207	2.442019573
AFLA_065570	0.422902345	1.334052817	0.411080396	0.611639303	0.494573299	2.309387591	2.058836442	1.497090292	-0.546017196	-0.153176485	0.575596416	0.666126217	2.878423859	3.066104471	2.445991492	1.888285642	3.176462453	3.275467106	3.321441486	2.69463071
AFLA_001010	0.401705234	1.254494472	0.888589897	0.582634915	0.470302162	1.79253729	2.070295077	1.965473793	-0.508653337	-0.143917966	0.548012497	1.535893647	3.175765234	3.085306508	2.789623793	1.881549822	3.269714938	3.192612906	3.325004334	2.970669243
AFLA_007470	0.841246057	1.571064927	0.832858199	1.398169202	0.451479217	1.705953414	1.484219889	1.774946605	-0.480687787	-0.136876623	0.526592258	1.093366012	3.153215847	3.254721426	2.852084183	2.335988625	3.307426132	3.372661197	3.444954367	3.039086694
AFLA_116920	0.415190186	1.521984604	0.911994201	1.062042798	0.485678038	2.171276638	1.7930292	1.954611726	-0.532846312	-0.149750482	0.565409004	1.775118481	3.059275455	3.212478676	2.717037575	1.305977709	3.264223824	3.463480322	3.489505362	2.801646552
AFLA_034890	0.423858515	1.345708023	0.412007915	0.613055721	0.495703577	1.836095726	2.353082073	2.143290769	-0.547444735	-0.153613409	0.57692448	1.424538485	2.873866653	3.222431506	2.508849299	0.249627783	2.864917779	3.203957854	3.301199181	2.42917476
AFLA_085430	0.431558808	0.912543508	0.419524372	0.623481833	0.504484445	2.182487017	1.378147544	1.537205667	-0.561598598	-0.157021029	0.586859335	0.700690258	2.974938551	3.054897676	2.477309308	2.285891288	3.123356864	3.263108122	3.343132798	2.40631759
AFLA_036500	0.401239987	0.856736244	0.389946958	0.582062072	0.469790036	2.493489341	2.047344004	1.980284573	-0.507700386	-0.143723104	0.547456283	1.713680638	2.906563194	3.064122445	2.538803062	2.183140436	3.105638028	3.255736574	3.290291947	2.646579269
AFLA_021920	0.423534231	1.32763583	0.411701379	0.612407268	0.495265165	2.204168504	1.661489942	1.902604512	-0.547398982	-0.15344366	0.576343771	1.272896446	2.968296244	3.168742045	2.663728867	1.809203845	3.184043806	3.304158553	3.369011917	2.617486379
AFLA_110160	0.417205266	1.537972712	0.92496017	1.074882748	0.487993235	2.277149392	2.001026262	1.97478676	-0.536358469	-0.150637258	0.56804992	0.612885555	3.08168109	3.235214826	2.608838541	2.125240641	3.232676555	3.364690634	3.428742149	2.393407791
AFLA_107590	0.446390966	0.93887376	0.434008705	0.643437856	0.521355488	2.401634297	1.755095896	1.721892092	-0.589711444	-0.163644549	0.605896745	1.013228194	2.705090283	3.069184065	2.406848263	1.453945497	3.081919121	3.407471917	3.432568995	2.767260411
AFLA_101780	0.415040687	0.881400924	1.199786711	1.508218586	0.485507309	1.959066733	1.599105429	1.95398724	-0.532578018	-0.14968517	0.565215521	1.204573743	3.025927546	3.193352973	2.67630408	2.403076311	3.218182203	3.485470377	3.488372364	2.77239306
AFLA_088380	0.442778962	0.93251517	0.430480331	0.638597843	0.517253957	1.892862731	1.106296776	1.824831638	-0.58272389	-0.1620282	0.601276364	1.3569	2.886264878	3.063772223	2.585319734	1.721099404	3.171887175	3.365995877	3.396827872	2.678781871
AFLA_008390	0.440186641	0.927196083	1.293843908	0.634891485	0.514233475	2.12902886	1.372136967	1.529656383	-0.578386371	-0.160838411	0.597779526	1.432949107	2.975561527	3.138337846	2.54459709	2.223965443	3.261975754	3.411269903	3.510450882	2.616221941
AFLA_130150	0.38435248	1.194670896	0.834832889	0.979449466	0.450408101	2.562874925	2.244279179	2.223900991	-0.479120413	-0.136477413	0.525375005	1.450350493	2.987051531	3.081320857	2.789742515	2.138971914	3.11946013	3.380126301	3.401621069	2.75928075
AFLA_103160	0.440335238	0.92923406	0.42807851	0.635631201	0.5145798	2.005003874	0.554646598	1.07449572	-0.577206412	-0.160975558	0.598388999	0.74908518	2.776294928	3.02385853	2.371753851	2.101788559	3.157330318	3.211846052	3.309227561	2.593793742
AFLA_099060	0.446728617	0.939902643	1.031380945	0.644023534	0.521782826	2.195216407	1.123889113	1.589640476	-0.589992701	-0.163814679	0.606432133	0.264907702	2.738445856	3.019542139	2.345039883	1.746452133	3.132232335	3.322184911	3.417527646	2.79128574
AFLA_085200	0.432645869	1.395498033	0.420563459	1.172813096	0.505875327	2.184028202	1.760019512	1.37797854	-0.562410716	-0.157559741	0.588620304	-0.776337574	2.717946506	2.892743213	2.151312736	2.092178444	2.929153665	3.228954668	3.241363264	1.800271158
AFLA_029250	0.43596624	0.92079057	0.423822133	0.629542313	0.509540822	1.778111664	0.549254471	1.818621538	-0.56952293	-0.158996769	0.592617763	1.205176945	2.964574695	2.986084954	2.590158632	1.8118009	3.107376115	3.291558468	3.31706936	2.601344865
AFLA_014750	1.300546255	1.119071133	0.533413436	0.780094511	0.637024151	1.451900494	0.684617815	0.607298959	-0.802446592	-0.212176826	2.500556053	0.438532353	2.821440256	2.972525809	2.663590442	0.328172553	2.926118392	3.214141978	3.295129688	2.032689606
AFLA_088850	0.385912684	0.828179857	1.124551068	0.561004279	0.452210602	2.50567123	2.071788618	2.129125108	-0.481659007	-0.137143547	0.52744357	1.330740382	2.998056093	3.103187815	2.809969371	2.272579088	3.123869007	3.234597488	3.253407562	2.7159426
AFLA_003960	0.023885646	0.528925903	0.011126991	0.226494653	0.687189521	1.412263503	1.025310775	0.075177848	-1.058790543	-0.609304782	0.750280018	0.827530343	2.576543478	2.270938962	1.768324336	0.501419318	2.703898529	2.688145212	2.967107181	3.058420602
AFLA_083120	0.412799412	1.526396499	0.40123132	1.06556714	0.482966303	2.490518686	1.800002157	1.57362751	-0.52842313	-0.148713669	0.562358898	1.332299741	2.832282082	3.080522166	2.641994953	2.23523772	3.164478605	3.385436258	3.405545523	2.851576217
GRMZM2G141026	-0.153350545	-0.321814006	0.194845746	-0.649737971	-0.787308722	1.421873029	0.275782323	0.233876098	-0.044563116	-1.590490971	-0.691901173	-2.43956303	0.561776958	1.105567239	0.579796517	1.046942266	1.366168333	1.531852433	1.880056906	-2.506164112
AFLA_085130	0.375963096	0.809617846	1.400641628	0.547329485	0.440797983	2.655784019	2.287777443	2.17746752	-0.465013997	-0.132936364	0.514448777	1.626177586	3.006367069	3.128914471	2.508057397	2.516367446	3.179964848	3.232410265	3.295963381	2.57191452
AFLA_034710	0.402560392	1.485372419	0.391242309	1.032726781	0.471252053	2.236520033	1.885010335	1.912109941	-0.510419759	-0.144266792	0.549057916	1.841827496	3.036124305	3.097939841	2.527005247	2.332710061	3.209347617	3.353652224	3.427569151	2.76513456
AFLA_060280	0.486616696	1.550666896	0.473249464	0.698414623	0.567392893	1.839871196	1.585285915	1.206387726	-0.666630741	-0.182301364	2.466803569	-0.934722154	2.465046256	2.819952921	1.157901189	2.294501026	2.907638253	3.130240685	3.213927603	1.860403383
AFLA_015930	0.443906604	0.934748197	1.015566208	0.640201771	0.518567563	1.16434855	1.604393111	1.714478422	-0.584493862	-0.16256628	0.602792753	0.718994835	2.866171194	3.101846441	2.546629867	2.202647852	3.17805253	3.351991947	3.426660582	2.687058594
AFLA_041960	0.455965319	0.957045828	1.061339765	0.656694352	0.532371918	2.288269595	1.154548396	1.106404073	-0.606972523	-0.168053745	0.618478254	0.288114624	2.896857047	2.961690448	2.469474272	1.286369506	3.104926206	3.343890376	3.426185173	2.455719626
AFLA_070340	0.640115422	1.270710197	0.623407975	0.899772057	0.740233562	2.22675864	1.575054277	1.903725164	-1.047856561	-0.260473499	0.851149035	2.412453358	2.852880878	3.173657669	2.274471781	0.388358695	2.793071977	3.215249205	3.221707033	2.712993424
AFLA_052960	0.449019052	0.943738218	0.436571889	0.647038289	0.524366673	2.077105136	1.62365056	1.384788494	-0.594538412	-0.164844277	0.609320412	1.025012766	2.846861586	3.140611521	2.569044895	1.840905607	3.21392369	3.371131746	3.412509556	2.379201957
AFLA_078990	0.439189623	1.392263911	0.426965087	1.167338693	0.513238669	1.983335242	1.107395851	0.488385167	-0.575243072	-0.160464964	0.596825307	0.726837692	2.955751463	3.020954767	2.348919701	2.450878786	3.070819556	3.29059981	3.376083284	2.384451925
AFLA_073680	0.407669355	1.676000671	0.396224476	1.055016293	0.47711119	2.192973888	1.699376183	2.268553261	-0.519262102	-0.146484773	0.555728022	0.868904837	2.86348449	3.15153944	2.606053125	2.46953627	3.07759144	3.3548898	3.349125441	2.611170272
AFLA_031070	0.443197914	0.934178355	1.030067503	1.182212216	0.517828997	1.178020849	1.76858545	0.492782943	-0.582599893	-0.162272296	0.602043266	0.269939508	2.79034897	3.061568013	2.521186343	2.146991109	3.094464797	3.28389149	3.370964948	2.553771564
AFLA_128530	0.418209949	0.887433209	0.93326001	1.083027523	0.489153743	2.477933237	2.288014887	0.977052903	-0.538062158	-0.151082895	0.56938121	1.357187031	2.759973977	3.173515479	2.643248679	2.166779125	3.131382484	3.367571238	3.410279851	2.709876633
AFLA_078500	0.42272786	0.895627102	0.944338946	0.611213502	0.494311395	2.062430063	1.646408127	0.988358858	-0.546239923	-0.153068534	1.067399929	1.681496675	2.869600643	3.030829579	2.841394922	2.300430572	3.141402065	3.388281069	3.434906657	2.911202239
AFLA_134810	0.374328727	1.173022683	0.363703169	0.960899895	0.438930365	2.669680781	2.231154002	2.368473187	-0.462253084	-0.13225169	0.512331107	1.627911877	2.964593872	3.012358991	2.691601723	2.345817663	3.110487621	3.180110931	3.270827046	2.620025201
AFLA_055420	0.444909022	1.391557447	0.432558682	1.164551853	0.519686825	2.164982591	1.598101564	1.561930267	-0.586571441	-0.163010114	0.604029536	0.709718337	3.050306566	3.105616105	2.539870614	1.716385362	3.208488187	3.39431263	3.449031723	2.402373813
AFLA_046040	0.420483528	1.747593798	0.408718514	1.107959543	0.491820604	2.330064371	1.336872212	1.745575471	-0.541564969	-0.152115347	0.572488834	0.217148396	2.933612821	3.046813028	2.202023675	2.233660818	3.119183454	3.260141027	3.313598478	2.594534453
AFLA_069840	0.38250281	1.188386575	1.416305819	0.556284415	0.448288675	2.479370239	2.092434081	2.070118861	-0.475997151	-0.135694319	0.522964429	1.681897169	2.954394137	3.103441197	2.733445714	2.448586551	3.189964145	3.362717191	3.418572903	2.66838962
AFLA_097260	0.442530062	0.931403459	1.651630078	1.14718943	0.516903831	1.863227581	1.086537438	1.682563282	-0.582803329	-0.161890075	0.60079864	0.970656943	3.050707197	3.281066859	2.624012052	1.866201858	3.241045227	3.447220177	3.461289524	2.557500155
AFLA_112910	0.386118477	1.422634822	0.837827065	0.982856794	0.452429877	2.239826455	2.175773916	2.132707551	-0.482117821	-0.137226733	0.527672157	1.454565206	2.994485187	3.095113983	2.681649922	2.421633494	3.213035354	3.378878509	3.434906353	2.819693972
AFLA_058760	0.41079162	0.874136184	0.919136397	1.067473094	0.480703088	2.391850148	1.938273167	2.05649133	-0.524563041	-0.147858355	0.559829256	0.614591457	2.890793872	3.165545885	2.605173818	2.194885998	3.155219942	3.311914093	3.322781461	2.616696144
AFLA_084360	0.539028423	1.103518631	0.524476583	0.768024838	0.626704007	2.594916729	1.371696087	1.320308185	-0.781173651	-0.207610023	0.724751522	2.352219585	2.545105949	2.9016141	2.671346534	0.322291912	2.81995289	3.282946362	3.293044324	0.401587986
AFLA_073430	0.404474396	0.862449987	0.901746212	0.586403026	0.473464918	2.395791993	2.236508884	1.884156335	-0.513588672	-0.145103074	0.551598974	1.198640801	2.917286063	3.089613386	2.537351647	2.496382752	3.149523625	3.259406803	3.349658436	2.538587848
AFLA_093520	0.424821836	1.319969049	1.241761391	0.614022643	0.496690628	1.551173471	1.916051628	2.006124084	-0.550139505	-0.153987605	0.577905154	1.620530987	3.043875871	3.214583616	2.719670757	1.503035103	3.253154024	3.392226704	3.444691792	2.752758905
AFLA_083400	0.435142775	1.383360227	0.423012981	0.628527425	0.508636798	2.287918205	1.099703761	1.705467447	-0.567599618	-0.158660163	0.591634485	0.255935226	2.769091743	2.915735309	2.387411298	2.114100744	3.106698134	3.287731162	3.353458612	2.454247559
AFLA_130360	0.444026961	0.93591379	0.431681986	0.640634576	0.518790641	1.485913793	1.438575472	0.493700061	-0.584152207	-0.162631934	0.603155376	0.759849066	2.666024186	2.974982171	2.220862574	2.241416341	3.048761613	3.272283722	3.321037647	2.883653072
AFLA_068490	0.413205712	0.882219831	0.401566883	0.599494098	0.4838436	2.260041852	1.375756077	1.883224035	-0.525613102	-0.14910231	0.563852353	-0.720705194	2.647074788	2.821138169	2.282345089	2.198915006	2.888124472	3.023600221	3.107459833	2.007129618
AFLA_114720	0.422956325	0.897350418	0.411122876	0.611925872	0.494704846	2.276301908	1.697329071	1.775967717	-0.545556356	-0.153228037	0.57583158	0.240692271	2.805961695	2.934149587	2.384323965	2.069321638	3.044448107	3.227957725	3.296534688	2.553275717
AFLA_065080	0.3960247	0.84718872	0.384858564	0.574950794	0.463826402	2.62360568	1.98654883	2.076370397	-0.498626683	-0.141481511	0.540688735	1.845595051	2.823892387	3.039707295	2.402162584	2.423986352	3.096457892	3.215616017	3.276544765	2.524594042
AFLA_068880	0.413250901	0.88158807	0.401624649	0.599300182	0.483805784	2.322027822	1.569089623	1.790384781	-0.52666058	-0.149043104	0.563708776	-0.722857344	2.762148508	2.864635243	2.098087417	1.988543708	2.849754402	3.012705272	3.08818179	2.200897172
AFLA_087790	0.442471145	0.933646447	0.430155451	0.638691596	0.517070306	1.491476365	1.644906571	0.492032513	-0.58077961	-0.161953412	0.601275036	0.292535052	2.898686625	3.000162073	2.527210683	2.124504673	3.025052717	3.180314387	3.287180121	2.17583363
AFLA_012220	0.421386966	0.89688748	0.409556363	0.61052109	0.493152021	2.329755487	1.404130638	1.365037632	-0.540770221	-0.152638274	0.574365594	-0.743520034	2.623282649	2.714447429	2.136008597	1.900071653	2.925819171	2.956558844	3.002101179	2.739337635
AFLA_047260	0.402630614	0.859454816	0.391301315	1.322658857	0.968064454	2.405040364	2.062917441	2.03836984	-0.510006025	-0.144328884	0.549300689	0.183787587	2.924408463	3.078430119	2.554665088	2.033763475	3.110974144	3.172389189	3.268548102	2.603931466
AFLA_119520	0.417713049	1.360269594	0.405982881	1.140878302	0.488876057	1.758319778	1.381630967	1.036687078	-0.534842913	-0.150984934	0.569422673	-0.735069902	2.822072385	2.727355059	2.25904313	2.0942477	3.044082976	3.037101796	3.10916827	2.537349832
AFLA_032230	0.402259679	0.858612599	1.188331584	0.583455183	0.470956913	2.361374716	2.299659188	2.333355908	-0.509476416	-0.144163081	0.54878156	0.866139982	2.97515977	3.241682527	2.825895948	1.55783444	3.085824969	3.178428407	3.236092869	2.344337163
AFLA_100330	0.624062882	1.246309007	0.607654992	0.879634472	0.722482754	2.199492046	1.550861678	1.496359605	-0.997183426	-0.251906751	0.831699553	2.443554257	2.986691719	3.189466958	2.076951284	0.377355529	2.651034003	3.431022346	3.413952415	1.48668178
AFLA_002480	0.623002699	1.243258054	0.606645443	0.877758153	0.721113263	1.609098181	1.545454055	1.491067823	-0.997419887	-0.25112229	0.829978837	2.233523722	2.921214042	2.951533057	2.069811138	0.377015449	3.052900457	3.259661928	3.485861753	2.525783581
AFLA_084450	0.392901932	0.841345599	0.381813547	1.019229322	0.46024328	2.442043118	1.967129984	2.056709497	-0.493313152	-0.140141418	0.536607306	1.447489255	2.953179205	3.018307014	2.639593941	2.432009629	3.113326416	3.227731937	3.274350709	2.698585371
AFLA_025510	0.40634632	1.486205197	1.355858838	1.705051876	0.475569513	1.916708121	1.559780866	1.389116358	-0.517139656	-0.14590218	0.553942569	1.280188176	3.168521392	3.061052336	2.87857202	2.558092806	3.278247944	3.522644982	3.537824828	2.494333023
AFLA_006060	0.412757015	0.881177053	0.40113509	0.598782436	0.483293021	2.357771783	1.07940749	1.540115383	-0.525327262	-0.148856335	0.563189278	-0.720643542	2.452012193	2.75048437	2.055781185	2.545205666	2.926570622	2.894403781	3.000066318	2.495324468
AFLA_004660	0.401349322	1.25567245	0.390055979	1.03723368	0.46989881	2.194102684	2.072800135	2.280948839	-0.508008018	-0.143765199	0.547559401	1.295859224	2.951075268	3.248842412	2.66837581	2.097434725	3.124346337	3.268701765	3.317469611	2.634526551
AFLA_110670	0.387687055	0.831464563	0.376731016	1.254855064	0.454243338	2.536574747	2.014709691	2.085442147	-0.484669021	-0.137897813	0.529754951	1.725313641	2.954350605	3.068692287	2.58188457	2.544241968	3.135578103	3.238853013	3.296303629	2.561126577
AFLA_045270	0.429849201	0.908613472	1.263510226	1.114239168	0.502450557	2.445076621	1.532369912	1.914322149	-0.559118561	-0.156229481	0.584454	0.65429788	2.781204727	3.118472235	2.654992919	2.349062692	3.097722089	3.473060997	3.421097439	2.570126283
AFLA_134930	0.404348176	1.269521686	0.392982243	1.050840285	0.473326233	2.309677336	1.914068553	2.104733814	-0.51332345	-0.145050726	0.551448546	0.868034979	2.861680159	3.0520031	2.642990086	2.304377847	3.035174243	3.313713778	3.310919685	2.815885119
AFLA_098640	0.369477139	0.797689667	0.35897081	0.952788387	0.433374356	2.445512123	2.382710961	2.355483732	-0.4541735	-0.130223036	0.5060161	2.014406892	2.928071226	3.137532099	2.796462659	2.206024982	3.013310151	3.103721041	3.129201249	2.600755473
AFLA_060710	0.406545612	0.866417326	0.395124504	1.060847789	0.475850695	2.414718202	2.175313929	2.181413415	-0.517092577	-0.146006988	0.554327744	0.882267385	2.830945423	3.097348584	2.572450338	2.229739943	3.071701651	3.248811599	3.321765104	2.488026009
AFLA_044450	0.447053888	0.94053136	1.032181719	0.644480214	0.522159608	1.475589444	1.124730607	1.076924677	-0.590529447	-0.163968688	0.606864779	0.741644278	2.97160198	3.188214331	2.346333178	2.321813348	3.249116528	3.226392067	3.376392557	2.469921812
AFLA_111290	0.406375973	1.271897311	0.394959957	0.589023329	0.475649337	2.243746396	2.016300022	1.557047493	-0.516802444	-0.145938558	1.717175342	0.866580488	2.882621402	3.132027621	2.595426783	2.147101751	3.161216277	3.31022289	3.334977651	2.901936738
AFLA_101330	0.415324423	1.55893337	0.403685425	1.091553551	0.485917937	2.446925188	1.317219746	1.277729609	-0.532368834	-0.149849179	0.565786319	0.647116928	2.915147968	3.147268069	2.484041856	2.335045286	3.24006498	3.130835297	3.262262093	2.583598842
AFLA_109930	0.410229323	0.873079663	0.398719278	1.064767097	0.480057511	2.177411965	1.713568174	1.574016961	-0.523587825	-0.147612585	2.005676094	0.611033983	3.039431054	3.135110921	2.676308487	2.292338489	3.225106997	3.271939576	3.327754187	2.47028182
AFLA_117680	0.437101492	1.376605492	0.999654228	1.151572844	0.510815743	1.959709026	1.387745422	1.044087581	-0.571676322	-0.159515602	0.594032026	0.239262393	2.889137153	2.951439041	2.588131608	2.212112563	3.159013183	3.350960656	3.397126518	2.661504466
AFLA_119120	0.41986277	0.893083723	0.995636643	0.608128116	0.491304661	2.189742628	1.579852734	1.544763704	-0.538940237	-0.151914401	0.57214288	-0.74127257	2.572476878	2.892612916	1.939991625	2.23879981	2.876106966	3.134916747	3.186509964	2.46498905
AFLA_098670	0.440073297	0.927791965	0.427835545	0.634998209	0.514192161	1.770667359	1.588687428	1.901249411	-0.577326968	-0.160842018	0.597836903	1.342166862	2.86622118	3.088220027	2.480202741	2.10650313	3.159031174	3.362314257	3.425551481	2.580401307
AFLA_027200	0.417765779	0.886897991	0.406072231	1.088499373	0.488676259	2.367679163	1.834341059	1.465236285	-0.536984764	-0.15090674	0.568875369	1.820553622	2.965233192	3.144288262	2.744940697	1.707478207	3.107291048	3.330332314	3.3439288	2.591929301
AFLA_114980	0.417987841	0.888690975	0.406268893	0.605285172	0.48906739	2.423545234	1.961533085	1.658597244	-0.536300398	-0.151057737	0.569488292	1.165791573	2.830172436	3.016495908	2.521969753	0.245853598	3.064726608	3.170625849	3.180420349	2.344557985
AFLA_057140	0.413067157	1.281653013	0.910627746	1.506892294	0.483259311	2.278614441	2.025909616	1.425425545	-0.529000882	-0.148825541	0.562675208	1.059060015	3.015598107	3.186307469	2.528178765	2.361760378	3.240869584	3.399346272	3.462441037	2.708810841
AFLA_093060	0.427950282	1.336008295	0.416013383	1.390125395	0.500291475	1.901827473	1.670096643	1.637000453	-0.55557162	-0.15539012	0.582018999	1.130694775	2.98152129	3.138933933	2.651842273	1.885254195	3.207220917	3.382906238	3.403014794	2.800983949
AFLA_062020	0.430936246	0.91178882	0.418911334	0.622750319	0.503811095	1.763187936	1.386357331	1.54637	-0.560151233	-0.156759089	0.586142537	0.712308005	2.90934185	3.052167569	2.686396515	1.581611728	3.053337191	3.258707022	3.277750834	2.745779967
AFLA_033880	0.401110204	1.283037648	0.389809432	1.066351213	0.469716609	2.393194932	2.041911345	2.059395656	-0.506906132	-0.143695276	1.636650544	0.205554773	2.844684665	3.01545523	2.583507534	0.235431346	3.001840577	3.131290445	3.179016807	2.457485729
AFLA_090820	0.429810804	1.373635391	0.417808648	0.621312383	0.502555895	2.096550299	1.838735399	1.045034302	-0.557847218	-0.156270765	0.584757111	0.257370181	2.847051087	3.132160726	2.508268721	1.431303224	3.049372213	3.189282305	3.264224571	2.472340761
AFLA_062530	0.418630745	0.89223055	0.406859234	0.606908742	0.490052097	2.379012258	1.592864396	1.557838267	-0.535246265	-0.151475945	0.570904998	-0.734953873	2.654096123	2.687230971	2.169467798	1.714752775	2.811110572	3.0429059	3.08481115	2.584883115
AFLA_025330	0.411410403	1.280858209	0.911037974	0.595796547	0.481375121	2.824318862	1.925596184	2.296160083	-0.525981505	-0.148106686	0.560549659	1.419257992	2.788628647	3.099969746	2.433056979	2.131198234	3.05107163	3.420050971	3.419647801	2.584834043
AFLA_049090	0.40141564	1.525032762	0.390103328	0.58260323	0.470092085	2.311862808	2.079932335	2.012921957	-0.507116142	-0.143857344	0.547919744	0.200549503	2.736798798	2.981028839	2.403621343	2.311902702	2.980282638	3.148189278	3.25295973	2.532489844
AFLA_056120	0.43134329	1.362837957	0.419315768	0.623153069	0.504226564	2.21909302	1.079702423	1.878765112	-0.561298344	0.59625596	0.586552622	1.17508788	2.952483529	3.045639628	2.825044351	0.254340482	3.052047701	3.297293311	3.348083094	2.627254308
AFLA_099080	0.402622443	1.636126642	0.877898255	1.025966716	0.938854428	2.586564995	0.967456402	0.92118243	-0.510588948	-0.144291447	2.032878723	1.012757153	2.857053256	3.154006244	2.677437445	2.347062637	3.257318057	3.457217873	3.502123996	2.839516389
AFLA_031050	0.610146161	1.221841535	0.594063555	0.860977302	0.706669017	2.674524194	0.758147486	2.235820339	-0.961549056	-0.24420959	0.813886132	2.893049312	2.732264229	3.189274919	0.58979529	2.444896342	2.3498738	2.339649261	2.941329774	3.16982301
AFLA_062100	0.070364689	0.505623517	0.51743405	0.660446677	0.135470992	1.719628552	1.801246438	1.823972791	-0.775495297	-0.441144448	0.209415756	1.545500708	2.618235748	2.819060694	2.446066499	2.138467993	2.74840355	2.932384875	2.96940913	2.709641317
AFLA_106440	0.419498868	1.566046659	0.4077617	0.606957155	0.490668	2.40163182	1.982716996	1.955746621	-0.540009911	-0.15167175	0.571147989	0.923830441	2.911057314	3.100085879	2.43819477	1.924030387	3.167770251	3.285593141	3.349688338	2.461282333
AFLA_010790	0.419942404	0.890528572	1.559684342	1.079065421	0.49113094	2.330630862	1.890811023	1.699882205	-0.541131663	-0.151853379	0.571618124	1.082426637	2.889638472	3.075206885	2.529502139	2.255272823	3.162318456	3.426694161	3.516771369	2.943448844
AFLA_009430	0.408014398	1.535751248	0.396552126	0.591392475	0.477566867	2.401533536	2.002080799	1.697150398	-0.519355675	-0.146665098	0.556319098	0.63071031	2.773985775	3.004068914	2.467460064	2.398079993	3.103235517	3.209319873	3.289908461	2.577611475
AFLA_079650	0.409367784	0.872000171	0.397871581	0.593258941	0.479121324	2.500056839	1.957132999	1.930343669	-0.521690304	-0.147255871	0.558091602	1.100876738	2.914032435	3.035058026	2.77933895	1.697168077	3.02014386	3.229393936	3.252848812	2.447887561
AFLA_094460	0.435395108	1.38655196	0.423261475	0.628834887	0.508911187	2.112460052	1.103132394	1.564532162	-0.568283431	-0.158750514	0.591932004	0.260792104	2.854565592	2.921152397	2.492331363	2.386950578	3.075714316	3.271899792	3.336996296	2.068009177
AFLA_127390	0.081925235	0.513184909	0.788370928	0.252247519	0.146348909	2.321933356	1.962168227	1.912399982	-0.75148945	-0.422954891	0.21955664	1.755164946	2.656338761	2.777436177	2.392779013	2.10910803	2.806468864	2.916084242	2.981163662	2.166752663
AFLA_125770	0.447069411	1.657515836	0.434673831	0.644296838	0.522109471	1.986274901	1.861561493	1.369734781	-0.591161303	-0.163942956	0.606725749	1.007097556	3.072155417	2.82004792	2.709889201	2.2059695	3.130071877	3.415249232	3.463524483	2.10397595
AFLA_019700	0.446428813	1.410016359	0.434034076	1.477328952	0.521475702	2.194381626	0.561951932	1.735784547	-0.588995671	-0.163715261	0.606122906	0.739720242	2.922097282	2.976071159	2.344207013	1.249156187	3.123380209	3.347697451	3.410827254	2.570898492
AFLA_014570	0.374123566	1.162502624	1.249280837	1.193026961	0.438686009	1.887630376	1.898525684	1.67207479	-0.461958147	-0.132165603	0.512041011	1.844975524	2.99393376	3.111250021	2.770067799	2.655403218	3.229677261	3.342823154	3.37802531	3.074662018
AFLA_036860	0.415424871	0.882422275	0.403791474	0.601309068	0.48597822	2.455263437	2.006331614	2.109645479	-0.533016513	-0.149865321	1.325672896	1.351214904	2.935532907	3.099886647	2.667370481	1.769291264	3.150591384	3.329165733	3.396126501	2.483974739
AFLA_092390	0.430363547	0.910323304	1.295795072	1.138114799	0.503114796	2.255270439	1.980437559	1.332883857	-0.559445159	-0.156487509	0.585301482	0.977305539	2.916433885	3.047765765	2.543144417	0.253717513	3.138264923	3.305506008	3.313394119	2.573260631
AFLA_097200	0.420860674	0.893057104	0.409083099	1.380893779	0.492272888	2.296155937	1.856406776	1.901453265	-0.541936806	-0.152312073	0.573023149	0.654423136	2.84781333	3.060863759	2.578535186	2.250454189	3.140300205	3.300238348	3.36356585	2.395955924
AFLA_044380	0.436071062	0.920403678	0.423932858	0.629509076	1.058703549	2.49752474	1.57836038	1.542493503	-0.570190321	-0.159020422	0.592617115	0.700315799	2.913563667	3.109200344	2.569950378	1.939162788	3.136899409	3.33134665	3.383776232	2.210305915
AFLA_069080	0.430557402	0.91058187	0.418547541	0.62209705	0.503335841	2.202308159	2.130061372	1.862188319	-0.559667201	-0.156595374	0.585546931	1.423567021	2.849024637	3.014845898	2.564382536	1.969142377	3.116851824	3.346834224	3.4216308	2.414879056
AFLA_044720	0.402391204	0.858627231	0.896272614	0.583559954	0.471081982	2.443286855	1.841172114	1.740262977	-0.509945572	-0.144202624	0.548893785	1.753081741	2.882509098	2.984742901	2.65794495	2.387658252	3.153091981	3.28467015	3.333846776	2.756823073
AFLA_030690	0.403167857	1.261496417	0.391832484	1.042765841	0.471963925	2.369823043	1.682278315	1.812066974	-0.511352476	-0.144535529	0.54988705	1.708419259	3.058886278	3.050199468	2.61823004	2.291254064	3.226384875	3.225131713	3.353462489	2.688912904
AFLA_068550	0.367674361	0.794165969	0.357215043	0.535939378	0.431291033	2.714543962	2.208994823	2.290573047	0.212427048	-0.12946621	0.503624631	1.926145557	2.961207921	3.091496511	2.658724085	2.500958246	3.133260378	3.213413422	3.266950617	2.719668253
AFLA_067400	0.425591859	0.904828319	0.413653212	1.169012356	0.497996482	1.90588939	1.110296687	1.376133275	-0.547855333	-0.154539842	0.579901098	-0.753698788	2.680032708	2.887568537	2.360118307	1.91339309	2.891731027	2.992848055	3.10633805	2.497498749
AFLA_077030	0.415989832	0.883872919	1.436227727	1.549930672	0.486668056	1.787695322	2.345686213	1.275838	-0.533638821	-0.15013642	0.566624291	1.550635922	2.913101667	3.03172648	2.558393037	0.244791824	3.224126211	3.215956946	3.298111472	2.87627348
AFLA_054010	0.435244926	0.919066808	0.423122708	1.142356928	0.508684364	2.080219914	1.822365861	1.034913394	-0.568331234	-0.158681684	0.591602675	1.323744745	2.870500269	3.106590884	2.475895226	2.228931488	3.170648623	3.350745542	3.404161768	2.545161079
AFLA_035970	0.028951116	0.493681047	0.01740402	0.213663913	0.099014582	1.852094507	1.385851692	1.103202237	-0.906199709	-0.530103445	0.17833827	-0.153733666	2.439919724	2.550774556	2.183339799	1.787284478	2.640150846	2.760823848	2.850435503	2.038417836
AFLA_020980	0.442794347	0.933177019	0.43048643	1.180587319	0.517333013	2.002127932	1.622249246	1.383592028	-0.582277268	-0.162054303	0.601442475	1.381806208	2.773239926	2.877387673	2.55129553	0.261444649	3.037699278	3.283691857	3.397537693	2.786883556
AFLA_116360	0.428277838	0.906869735	1.298787122	0.619111388	0.500766682	1.944822718	1.910014086	1.678994384	-0.555357154	-0.15557502	0.582682069	0.983523044	2.891190951	2.93096963	2.766144808	0.252361525	3.071433191	3.256721093	3.310676673	2.542918543
AFLA_070040	0.436040734	1.393200793	0.423887496	0.629796481	0.509676109	1.792076544	2.090713569	2.063770717	-0.569248822	-0.159050237	0.592832787	0.737190704	2.7649578	3.137123546	2.425970758	0.257137683	2.907817789	3.237806308	3.312152968	2.265800988
AFLA_100630	0.399907863	1.477322622	0.87918434	1.594330377	0.468219559	2.359378826	1.814550734	1.786555004	-0.505781498	-0.143123663	0.54561742	0.830688747	2.973465092	3.16945229	2.804653654	2.152734946	3.203489603	3.353768278	3.377421162	2.74775342
AFLA_082400	0.423678585	0.900039994	1.005188894	0.613320296	0.495664369	2.157293299	1.735499359	1.703036635	-0.545822314	-0.153594593	0.577085898	-0.751499978	2.6221148	2.816426938	2.208071811	2.253644864	2.900504917	3.198168371	3.171438459	1.92103444
AFLA_081730	0.427222574	0.904604637	0.970813277	0.617590336	0.499535779	2.050365129	1.793928921	1.508560983	-0.553509803	-0.155117983	1.568802587	0.219135732	3.009895033	3.096379892	2.565131671	2.055954909	3.16034413	3.285317371	3.374667111	2.442087933
AFLA_106280	0.402499499	0.861031077	0.94825912	1.093063429	0.471425535	2.313787071	1.324778391	1.623035226	-0.50841206	-0.144340984	0.549553683	-0.696261172	2.724755652	2.886225159	2.314911318	1.804308122	2.922505327	3.035133073	3.115399888	2.636903735
AFLA_137320	0.428291808	1.370543639	0.416325126	0.619272263	0.500829167	2.146414073	1.725254853	1.347547999	-0.555007566	-0.155599674	0.582810167	1.196106561	2.746668258	3.139312704	2.851496784	0.252296344	2.97456552	3.236233325	3.198049023	2.252724502
AFLA_087470	0.452392945	0.951235079	1.065577143	0.652034375	0.528354179	2.056546544	0.569313769	1.6361279	-0.599800676	1.068308796	0.614004995	-0.832757031	2.414633187	2.772901237	2.041288152	1.975147146	3.025428334	3.358700214	3.321282781	2.691784704
AFLA_024930	0.42977078	0.909135431	0.983265864	0.621004133	0.502426895	2.122225067	1.702380982	1.32745492	-0.55844854	-0.15621974	0.584508448	0.689370839	2.909494048	3.092087936	2.756161283	1.852699207	3.119735364	3.306848062	3.323780199	2.525615438
AFLA_127970	0.39307289	1.628625872	0.381980432	0.570886292	0.460438174	2.583619083	2.140068198	2.214033562	-0.493613097	-0.140214162	0.536827748	1.575519359	2.934865678	3.071921985	2.614790423	1.94317478	3.126493266	3.216607415	3.280334805	2.438449231
AFLA_019430	0.380169373	1.204344726	0.369392044	0.99163499	0.44567496	2.552595579	2.231498948	1.854744163	-0.471595497	-0.134736779	0.52006466	0.807559293	2.944053581	3.043213368	2.536727337	2.590417894	3.122501488	2.891496797	3.147833642	2.798545524
AFLA_007900	0.391258597	1.449110054	0.858316027	0.568292806	0.458323388	2.678713924	2.114393948	2.279541094	-0.490835088	-0.139416276	0.534380028	1.953721016	3.005292555	3.128184348	2.524016064	1.986465262	3.212466918	3.291643121	3.346800861	2.340768485
AFLA_098550	0.466216157	0.976533959	0.453332551	0.670863199	0.54415382	1.568385154	1.200618159	0.518014645	-0.626096099	-0.172779372	0.631926324	0.33238071	2.70867799	2.939464894	1.809948684	2.035299597	3.055153772	3.249666615	3.337037473	2.736963956
AFLA_064860	0.417778612	0.886732862	0.931368182	1.081151201	0.488672482	2.260973516	1.822546092	1.867107064	-0.537148409	-0.150905947	0.568848212	1.354218376	2.957351076	3.235984577	2.440443047	1.840222567	3.273834052	3.349707342	3.341520728	2.873490536
AFLA_024100	0.429364852	1.350183288	0.417383108	1.12643455	0.501978406	1.83749612	1.357657446	1.514737823	-0.557450714	-0.156066867	0.584014218	0.957498117	2.901127686	3.086141635	2.572709405	2.26053843	3.16929893	3.28752885	3.399031075	2.757756364
AFLA_056020	0.416766057	0.885908473	0.405083181	0.603472408	0.487624839	2.2662194	1.042659851	1.62719508	-0.534355619	-0.150523733	0.567790965	1.699586181	2.827488365	2.952499175	2.621390675	2.249230201	3.0765167	3.237026724	3.31609442	2.640282153
AFLA_007890	0.43097863	1.608164674	0.980095503	0.62268051	0.503820357	2.117841259	1.969421776	1.664925875	-0.560416825	-0.156783147	0.58610048	0.963292763	2.967419927	3.09520318	2.726271127	0.862140315	3.158313108	3.309965552	3.389243149	2.465788339
AFLA_130490	0.40375451	1.262368448	0.896060339	0.585393855	0.472632702	2.276465163	1.955472847	1.929409254	-0.512396145	-0.14478822	0.55064345	1.608001791	2.975161115	3.108971459	2.673250871	1.893252697	3.157827244	3.308919184	3.338715266	2.874600709
AFLA_049920	0.402571079	0.858749076	0.886825859	1.296159932	0.471267074	2.188828854	2.101582939	2.043245687	-0.510417707	-0.144272368	0.549078438	1.383118859	2.929510048	3.113032398	2.668206046	2.292896542	3.228225624	3.364153178	3.386335582	2.736611258
AFLA_027290	0.399240208	1.251783955	0.88748583	0.579297719	0.46749114	2.517487052	2.102370233	2.006033357	-0.504300674	-0.142858237	0.544832278	1.178556677	2.941342737	3.071624014	2.707290073	2.187510527	3.146254074	3.290625991	3.301737563	2.555904739
AFLA_018800	0.378610523	1.399288575	1.269125712	0.964423354	0.443829191	2.020883132	1.992736511	1.434303091	-0.469455257	-0.134050372	0.517893197	1.794996801	3.067451483	3.118385151	2.871730291	2.433623572	3.219707521	3.311948402	3.322507257	2.992823535
AFLA_026250	0.069838306	1.176480254	0.058380069	0.984935396	0.139358803	2.068455518	1.725354348	1.555777171	-0.858630362	-0.4851099	0.218059914	0.53177822	2.582996166	2.724317105	2.049738158	1.92235852	2.864758425	2.984178589	3.031972953	2.274802541
AFLA_082570	0.420367989	0.892403947	0.408600478	0.608334771	0.49172489	2.517399698	1.680632045	1.010993494	-0.541068366	-0.152078879	0.572425015	1.151347662	2.869377809	3.043780379	2.54734384	1.954978782	3.063298658	3.250559062	3.251948326	2.469700629
AFLA_102390	0.421865855	0.893842612	1.225161199	1.082941591	0.493305168	2.203103758	2.101978321	1.704882957	-0.544852306	-0.152680133	0.574056671	1.660599944	2.989402793	3.190356772	2.525076956	2.035291903	3.292956624	3.446751761	3.488636881	2.58661961
AFLA_041770	0.414005256	0.880059928	0.929845861	0.599451345	0.484381352	2.426015376	1.626119433	1.593320901	-0.530238716	-0.14926167	0.564007804	1.714953374	2.926651432	3.019544572	2.548934125	1.991665954	3.198162705	3.26705213	3.355235056	2.85554288
AFLA_029710	0.381604015	0.820231655	0.370797457	0.555109565	0.447277197	2.618912883	1.954535125	2.136573372	-0.474360662	-0.13531903	1.703844908	1.396016623	2.87519312	3.012645359	2.577506436	2.409030657	3.081531662	3.198352798	3.274828952	2.819557505
AFLA_040380	0.400085358	1.260626901	0.388819824	0.580500217	0.468473833	2.607430922	1.95671161	1.930777636	-0.505654343	-0.143227339	0.54596771	1.483006088	2.837350474	2.962566425	2.658180861	2.363754845	3.041996026	3.20884355	3.333733608	2.542732724
AFLA_131170	0.404066571	1.286395397	0.3926969	0.58608209	0.473076324	2.29589638	1.723458156	1.693034481	-0.512234967	-0.144963529	0.551252559	0.632458292	2.836189514	2.985033953	2.667368251	2.318574141	3.018507589	3.179169782	3.225121015	2.631674845
AFLA_114830	0.401993374	0.858076261	0.390682567	1.04492103	0.47064771	2.14766955	1.905560886	1.878716774	-0.50904475	-0.144046685	0.548424824	1.795685775	2.905243413	3.088675036	2.699381162	2.402269291	3.074048709	3.26136155	3.318121895	2.635100662
AFLA_074070	0.422705313	0.895647691	1.244176132	0.61120163	0.494291809	2.256642018	1.757907225	2.056779425	-0.546149701	-0.153061054	0.575209149	1.259568716	2.76396646	3.037284418	2.651075613	2.017721477	3.206144531	3.36836173	3.421675692	2.784647192
AFLA_054810	0.378935986	0.815211442	0.830365272	0.973448832	0.444212624	2.661584112	2.251394596	2.160845169	-0.469932593	-0.134190066	0.518342551	1.685442427	2.94445145	3.060325262	2.635080773	2.348461425	3.086390805	3.222638048	3.286577405	2.679749412
AFLA_060650	0.385572196	0.827632028	0.853257197	0.560562651	0.45182864	2.525941048	2.178858231	2.21841845	-0.481022506	-0.137001998	0.527019267	1.876243813	2.895350588	3.048372091	2.720717374	2.264174	3.06825247	3.226785883	3.255457546	2.496567423
AFLA_015500	0.413921404	0.88177751	0.402293713	1.120105644	0.484470311	2.107878522	1.549302325	1.01613127	-0.528644354	0.594337779	0.564336696	-0.726152643	2.609983533	2.869043574	2.332498279	2.326801599	2.987224503	3.066915968	3.226054793	2.581038674
AFLA_015670	0.43284239	0.914605441	0.420779276	1.413582442	0.505932504	2.308752769	2.085572482	2.004010421	-0.563959317	-0.15760835	0.588473636	0.959462201	2.865011669	3.194902918	2.68206557	1.846455686	3.056587789	3.366056123	3.43077744	2.015842694
AFLA_084630	0.404790126	0.863524932	0.393406632	0.586989228	0.473877724	2.369380964	2.035397452	2.010218928	-0.513703306	-0.145266465	0.552129911	1.643977756	2.948712255	3.039759417	2.669774436	1.582302732	3.061120012	3.223900168	3.23144687	2.549326102
AFLA_119090	0.969422658	0.865180693	0.393072136	0.587235332	1.020617014	2.608836258	1.048611887	1.003335318	-0.511480586	-0.14521666	0.552245626	-0.700597067	2.591060531	2.673584754	2.39525661	2.902276508	2.154919142	3.094575466	3.036839855	2.418909927
AFLA_040570	0.429845858	0.909680381	0.417849076	0.621230174	0.502553324	1.755353198	1.379481642	1.339735673	-0.55825634	-0.156269336	0.584701777	0.987048578	2.914715954	2.98575947	2.406008882	2.377243984	3.177124131	3.236007197	3.297148505	2.594259213
AFLA_088390	0.412454696	0.879724419	0.400853625	0.598092518	0.482855447	2.278230892	1.809009921	1.778713007	-0.525559358	-0.148680262	0.562581088	0.262413467	2.760490482	2.873436012	2.53156824	0.242229034	2.93520993	3.029624768	3.112468629	2.457483306
AFLA_119720	0.394700025	0.844662529	0.383567541	1.024491725	0.462301826	2.461617094	2.119389606	2.064802266	-0.496403945	-0.140910853	0.538946418	1.800803611	2.957930834	3.154806069	2.633314849	2.247238604	3.065449471	3.202410443	3.280677672	2.40083236
AFLA_012230	0.390220313	0.836042847	0.379203449	0.566872153	0.457134522	2.250325783	1.890821663	2.026628888	-0.489059108	0.816502171	0.53302891	1.596628442	2.974854909	3.108429845	2.755205264	2.451042645	3.183385757	3.27737388	3.347972402	2.944692461
AFLA_079660	0.43652403	0.921703513	0.42436795	0.630269538	0.510167683	2.045247164	1.595273843	1.559537312	-0.570636398	-0.159242277	0.593315681	0.719806717	2.693389583	2.919119298	2.469118259	2.016749124	3.102657303	3.327486928	3.347669804	2.750667422
AFLA_056800	0.95574757	0.866331352	0.94733403	1.092971683	0.474989967	2.226349006	1.323302339	1.620910922	-0.514303509	-0.145688637	0.553540111	-0.705099996	2.780905024	2.955202525	2.514522503	2.021025062	2.976986123	3.089480115	3.162561732	2.356534725
AFLA_047350	0.382412924	1.196500557	0.371587521	1.234015581	0.448196424	2.567598755	2.265620843	2.058536409	-0.47577787	-0.135658451	0.522873155	1.876003677	2.825908474	3.032495527	2.699134081	2.179452949	3.091823534	3.272352925	3.308530863	2.767456373
AFLA_024630	0.445708434	1.640110883	1.003559749	0.642369214	0.520530301	2.280659363	1.39209154	1.351440156	-0.588778809	-0.163322871	0.604904471	1.456095271	2.979045176	3.118339695	2.402574183	2.183725904	3.232737746	3.435872198	3.516658082	2.351560178
AFLA_127910	0.413523632	0.879190358	0.401932371	0.598798375	0.483831839	2.470284041	1.819117957	1.863669092	-0.529373831	-0.149051554	1.050495031	1.530152042	2.991236206	3.098231048	2.376590759	2.159907002	3.179815492	3.279975119	3.335287933	2.546151749
AFLA_033400	0.446311736	0.938575595	1.017036106	0.643283014	0.521249472	2.300874381	1.109899417	1.919959901	-0.589694047	-0.163602229	0.605757594	1.20745619	2.826136008	2.947509815	2.184208442	1.821483122	3.130087915	3.424536222	3.446933763	2.903539269
AFLA_013700	0.425528177	0.904200989	0.413597327	0.616125388	0.497879417	1.782341061	1.402601604	1.565026184	-0.548010715	0.62610414	0.579710638	-0.754008275	2.652771644	2.936220791	2.177745305	1.721849663	3.017506326	3.09181975	3.194988373	2.732458765
AFLA_134690	0.458433956	0.962934552	0.445729632	0.66046072	1.155089439	1.750121585	0.576773537	0.509529306	-0.610658258	-0.169219576	0.621990617	0.326360213	2.883278416	2.798074363	2.299477056	1.325545256	3.036402465	3.14258008	3.288608869	2.753565946
AFLA_044500	0.400045964	0.854742911	0.902352282	0.580491577	0.468443436	2.306965084	2.012378771	1.885462862	-0.505477834	-0.143215394	0.54595145	0.872133186	2.855865631	3.098461398	2.589786023	2.430394671	3.079955301	3.184236323	3.231145288	2.638113984
AFLA_081880	0.399922743	0.853897718	0.38866846	1.596080418	0.468238501	2.328535006	1.419698637	2.128177308	-0.505793202	-0.143130738	1.000580795	1.944769537	2.984861536	3.085065371	2.555173519	2.154632895	3.233696654	3.320783983	3.393663481	2.759970415
AFLA_002290	0.378583922	1.181300812	1.409881907	0.550924841	0.443802013	2.346742792	1.840450274	2.061663467	-0.469391945	-0.134039493	0.517866553	1.973339989	2.992701212	3.083299937	2.639862602	2.518072047	3.155911546	3.274380506	3.320414153	2.800931032
AFLA_130090	0.414830881	1.306080877	0.403206157	0.600615782	0.485338042	2.363550644	1.965618741	1.993362706	-0.531611219	-0.149627249	0.565109078	1.250353589	2.894903662	3.089786854	2.31668004	2.246093799	3.139574861	3.278324539	3.325065305	2.477970841
AFLA_093380	0.396138656	0.850240802	0.384929326	0.575958707	0.464234825	2.35968072	1.922074615	1.82088184	-0.496731155	-0.141635654	0.541496614	-0.678822324	2.595042124	2.755109781	2.079297875	1.92746117	2.821165136	2.896619485	3.044846253	2.51554426
AFLA_037350	0.398662823	0.851682768	1.164587109	0.578440187	0.466806847	2.433014997	2.093929997	2.070365892	-0.503530439	-0.142592152	0.544027843	1.97157102	2.988264913	3.118683875	2.583789146	2.08432747	3.164860773	3.296850795	3.330357205	2.468411559
AFLA_088110	0.450447659	0.949100805	0.4379221	0.649861891	0.526294114	1.977202098	1.163492976	0.500842249	-0.594442749	-0.165659504	0.611857893	0.312084548	2.738623714	2.93408385	2.051203185	1.985150422	3.008441449	3.164472464	3.317683333	2.585090136
AFLA_081620	0.565345566	1.147918925	0.550216609	0.802631983	0.656366764	0.79591217	1.427465457	1.739340518	-0.844213028	-0.220834536	0.75790088	2.286185585	2.821821254	2.977970777	2.473633137	0.33932078	2.872683907	3.179930655	3.408539897	2.277042373
AFLA_019820	0.435286628	0.920492269	1.024509777	0.628900411	0.50885673	1.909309273	1.115412156	1.841990957	1.107506891	-0.158725607	0.59195645	-0.784132382	2.81470034	2.935045092	2.456543843	0.256602219	3.066942026	3.215454667	3.255873782	2.459152367
AFLA_134750	0.445040984	0.936988186	0.432682871	1.182094638	0.519871288	2.239929466	1.424747739	1.074171118	-0.58669711	-0.163057983	0.604285171	0.740638893	2.915606223	3.03287584	2.536746842	1.623556946	3.16578044	3.280641101	3.396993232	2.316896234
AFLA_072720	0.408556643	0.873447955	0.971513159	0.593084098	0.478505203	1.83458206	1.798498087	1.657195133	-0.517540242	-0.147074879	0.557765412	-0.708838681	2.63651595	2.854488749	2.33196274	2.202660599	2.941826047	3.047975029	3.13205962	2.230352386
AFLA_041010	0.408666813	0.870263242	0.397194653	1.335274451	0.478272412	2.178961884	1.802011069	1.576022422	-0.520860084	-0.146926224	0.557071181	1.433453586	2.928443487	2.918392989	2.587266019	2.434407863	3.13692428	3.261528457	3.335880684	2.832955959
AFLA_099150	0.427903296	0.904913161	0.953990582	1.566487018	0.500209331	2.203541213	1.929460856	1.290144672	-0.555758553	-0.155351082	0.581892272	1.633973614	2.811991164	3.138361185	2.549701456	1.72826515	3.218759429	3.442379143	3.450239112	2.920646063
AFLA_058630	0.419942491	0.892752755	0.408167918	0.60810879	0.491356318	1.938665308	1.815698122	1.875111666	0.367003828	-0.151953353	0.572148824	-0.741784973	2.779534829	3.042076241	2.628685535	2.249500725	3.003916039	3.027190001	3.258485995	1.612181427
AFLA_070760	0.433524267	1.389169586	0.421410596	1.165482592	0.506940758	2.299450292	1.605304458	1.058870395	-0.563093151	-0.158044269	0.589889482	0.266983783	2.767628313	3.058949598	2.498897809	0.897524569	3.085001835	3.242754057	3.2802637	2.328682846
AFLA_019010	0.436521273	1.377475759	0.424371082	1.440650132	0.510125137	1.874741483	0.549849329	1.549509093	-0.57098711	-0.159220079	0.593220057	1.191393611	2.847154068	2.962221226	2.70791507	1.799690071	3.064731104	3.27880156	3.422553946	2.731195675
AFLA_098700	0.384276077	1.568763592	0.831388943	1.523761574	0.450319612	2.097281611	2.096378411	2.018453181	-0.478989057	-0.136446214	0.52527288	1.685083063	3.008232055	3.224724479	2.800118962	1.972321175	3.230503	3.400672049	3.438839475	2.751589598
AFLA_006540	0.392824189	1.451915916	0.381743894	1.006076453	0.460112555	2.472278845	1.845474649	2.065901414	-0.493541637	0.482246823	0.536408999	0.99340648	2.999061298	3.095168942	2.803489111	2.381714912	3.185236515	3.323890743	3.389815803	2.740076846
AFLA_037900	0.406860862	0.870217672	0.39538548	0.590685455	0.47653076	2.428854765	1.554672775	1.775076708	-0.515147159	-0.146273169	0.555492912	-0.705766432	2.587360827	2.671692237	2.164634947	1.972582388	2.792328336	2.959857516	3.035205503	2.502675698
AFLA_041740	0.417115761	1.321546022	1.252755778	0.603825571	0.487981589	2.366971944	1.989700172	1.899653712	-0.535443022	-0.150640087	0.568147011	0.215368817	2.947303946	3.050549369	2.723172442	2.138075268	3.052790959	3.235535655	3.294712676	1.558597899
AFLA_041200	0.611644449	1.224424322	0.595528217	0.862963171	0.708362903	2.613273019	2.114330778	1.464774732	-0.965515731	-0.245019079	0.815785464	2.276366228	2.504431672	2.751123482	2.03803768	0.369575354	3.038901045	3.273365466	3.19993103	2.726625567
AFLA_092830	0.416448584	0.884937016	0.404778591	1.085891848	0.487225824	2.050983998	2.067184363	1.993637641	-0.534036777	-0.150376318	0.567292501	1.541664642	2.816910209	3.022040846	2.570145339	2.172815541	3.118995443	3.353756803	3.368008326	2.684808823
AFLA_016560	0.384219763	1.584647118	0.373349801	0.987347068	0.450266671	2.569864575	2.273638112	2.22012113	-0.478826754	-0.136423639	0.525227594	1.949396348	2.930102237	3.100054277	2.661632144	2.203573904	3.13078316	3.268933766	3.295804067	2.238792789
AFLA_066960	0.46133215	1.435858169	0.448595789	1.205652063	0.538373172	1.201362572	0.579873434	1.095339414	0.38426565	-0.170467112	0.62512215	0.746884501	2.982186721	3.153961647	2.534275644	2.216784105	3.306361826	3.461212174	3.49584066	2.672991704
AFLA_101910	0.42714562	0.904807717	0.415212052	1.130883218	0.499480952	2.38986783	2.178002997	1.324740973	-0.553118334	-0.155094622	0.581230076	0.689313039	2.895474294	3.031387269	2.532692742	1.770536844	3.138390118	3.247652664	3.340263262	2.166994598
AFLA_062500	0.446548264	1.416484577	0.434149928	1.190381362	0.521618634	1.927543635	1.130105907	1.394834007	-0.589274	-0.163754743	0.606296396	0.274332465	2.795263885	2.923713668	2.565824959	1.635336627	3.089960233	3.34505557	3.375355321	2.510441085
AFLA_061040	0.421346007	1.575494331	0.955077796	0.609612065	0.492827674	2.23909615	1.771030852	1.487402914	-0.542810588	-0.152525658	0.573652541	0.656205431	2.835822507	3.0965816	2.539673175	2.173503747	3.092262237	3.305782241	3.361291235	2.668677556
AFLA_032830	0.053461856	0.519533671	0.856676327	0.238942121	0.12385588	1.717799395	1.365195074	1.662046032	-0.891903649	-0.510236166	0.203495205	1.080958927	2.558308561	2.626437273	2.247013481	1.88793519	2.792216427	2.988304198	3.037244191	2.401524399
AFLA_038700	0.389139027	1.450600895	0.37814678	1.004999873	0.455909727	1.929289918	2.345968967	2.169204942	-0.487115551	-0.138517201	0.531653475	1.734439243	3.066285668	3.115526914	2.814897726	2.047883017	3.05519173	3.19854014	3.28431111	2.588147631
AFLA_105630	0.354472299	1.842251292	1.563393808	1.584926281	0.416125902	1.706463664	1.725835186	1.43713223	0.182684592	-0.123995874	0.486330035	0.44017916	3.125774734	3.257252522	2.92858349	2.156396669	3.347197899	3.38418833	3.434463922	2.959916211
AFLA_017900	0.418986597	0.889086222	0.407264515	1.093461194	0.490064836	1.685396068	1.976583486	2.095542917	-0.539268905	-0.151433389	0.57044338	1.552578304	2.938997628	3.080001104	2.590156739	2.370281295	3.102463821	3.312545515	3.374407895	2.42371287
AFLA_129650	0.376910412	1.193220939	0.366216655	0.548739246	0.441919659	2.560494623	2.081532299	1.927403917	-0.466337688	-0.133347507	0.515769402	1.923041487	2.825937669	2.954344141	2.501189605	2.672585049	3.020133972	3.066806973	3.20019112	2.658132811
AFLA_079640	0.387369347	1.216534075	0.857053785	0.563070732	0.453903704	2.730110834	2.312140536	1.994656476	-0.483892769	-0.137781221	0.529396805	1.729659036	2.929008468	3.086291253	2.605914015	1.87566733	3.145004189	3.228830231	3.235379758	2.571008505
AFLA_055490	0.447763133	0.943792548	0.435307649	0.646094921	0.523190935	1.843861991	1.80460427	0.497878515	0.412944453	-0.16443653	0.608292916	0.294647139	2.831990368	2.966173289	2.383635267	0.264222543	3.141913452	3.215836383	3.328694163	2.730435451
AFLA_088010	0.403532382	0.861327208	0.392177982	0.585305945	0.472449869	2.350522855	1.608243633	1.772383357	-0.511419177	-0.144726554	0.550522382	1.644760578	2.909494859	2.97865527	2.577328211	2.0817154	3.088954495	3.13980167	3.251543512	2.746644321
AFLA_073030	0.413468174	1.512539222	0.90450725	1.318979418	0.483707407	1.816853243	1.588796774	1.228063418	-0.529789727	0.513840041	0.563170684	1.193343232	3.098205945	3.283994636	2.690745046	2.236918633	3.331040782	3.46381519	3.513764522	2.941601699
AFLA_029910	0.412140457	0.878356226	0.400558405	0.59742524	0.482418018	2.287148186	1.876343308	1.008877987	-0.525610712	-0.148512901	0.561988313	0.244875159	2.649634395	2.958607967	2.182025532	2.090743412	3.000250668	3.099200828	3.171922945	2.750633096
AFLA_088700	0.424296112	0.899696656	0.412431649	0.613719654	0.496225996	2.165375978	1.364466578	1.324913215	-0.548057643	-0.153815515	0.577544445	1.612179605	2.91483165	3.093474897	2.697657768	1.190979137	3.088695556	3.233115675	3.22532793	2.521496159
AFLA_127230	0.396326095	1.24490756	0.882006621	0.575329557	0.464160597	2.455757171	2.059277363	1.954835073	-0.499224859	-0.141607267	0.541054946	1.285893745	2.928421188	3.068541764	2.469079766	2.509920669	3.161841992	3.243094347	3.281396821	2.601574281
AFLA_111740	0.406484017	0.866299161	0.395064486	1.060509954	0.475779724	2.45762841	2.109218537	2.04684508	-0.516988471	-0.145980057	0.554246544	1.636519683	2.872553404	3.04202009	2.621873193	1.669183237	3.094496442	3.247575353	3.325712483	2.609641781
AFLA_107220	0.432231578	0.914986901	1.017372291	1.460736535	0.505372762	2.121346344	1.410344024	1.572801731	0.3899237	-0.157364322	0.588014421	-0.775655677	2.618330637	2.908006749	2.261764364	0.254687335	3.047684818	3.205687172	3.258594217	2.70017513
AFLA_113090	0.412717102	0.877734754	0.92741272	1.075889357	0.482911807	2.348547416	1.729886061	1.449442704	-0.52792344	-0.148700339	0.562344381	1.089903636	2.857792509	3.073272684	2.389812974	2.606809334	3.124089288	3.28372751	3.349446085	2.783189118
AFLA_007050	0.451262219	1.43248441	1.052402085	0.650324532	0.527006499	1.696694601	1.14507555	1.618053678	-0.598109253	-0.165895395	0.612407738	1.0595869	2.673104876	2.901046752	2.555824924	0.266721629	3.032492704	3.343838004	3.394628822	2.792303117
AFLA_129740	0.425102553	0.900904639	0.413222381	0.614737483	0.497121319	2.112779474	1.359774416	1.661197082	-0.549727854	-0.154161574	0.578527473	1.427856822	2.838853283	3.084510071	2.605758629	1.669818655	3.123481658	3.232093664	3.300292622	2.643802798
AFLA_123690	0.439048756	0.926322035	0.426831713	1.168588622	0.513051811	1.164413666	1.409402148	1.571039222	-0.575333748	-0.160369392	0.596586079	0.729823627	2.90406304	3.101671633	2.463868838	1.971046887	3.048573637	3.20937428	3.382651796	2.717777808
AFLA_111940	0.54154671	1.109565519	0.5269022	0.772011125	0.629783708	2.557886723	1.379760163	0.600256728	-0.783619694	-0.209103741	0.728460914	1.942475199	2.784317065	2.864078223	2.162917508	0.323461434	2.83298235	3.117050096	3.283186616	2.593520737
AFLA_086800	0.408599954	1.505985875	0.397135102	0.591950777	0.478156991	2.211493274	2.009883715	1.658616869	-0.521044826	0.514178551	0.556892226	1.714701692	3.029508351	3.117843863	2.651192464	2.114355236	3.212125403	3.373942872	3.444129606	2.811520543
AFLA_079820	0.423766904	0.901054176	0.411877755	0.613748143	0.495873394	2.382029243	1.398163724	1.358855358	-0.544776722	-0.153731779	0.577444036	0.736004598	2.859234019	2.940574832	2.48709017	0.249110869	2.944289232	3.085961028	3.172683967	2.410966636
AFLA_006980	0.427806618	0.907086788	0.415843135	0.618793203	0.500333733	2.16162347	1.596438567	1.909877105	0.38537558	-0.155403629	0.582321757	-0.763354181	2.782601823	2.877179835	2.535534672	1.226484795	2.988165357	3.217070021	3.211066854	2.191111522
AFLA_027140	0.41414408	1.294814076	0.924753876	0.599563258	0.484513868	2.527440032	2.000564467	1.783218268	-0.530734557	-0.14930505	0.564127338	1.441488272	2.937542006	3.046024926	2.584231836	2.09401166	3.115606119	3.356100218	3.391885857	2.559075057
AFLA_029160	0.418743954	1.372551205	0.4069693	0.607072728	0.490184414	2.044417668	1.594522513	1.357905186	-0.535438113	-0.151524782	0.571059151	-0.73524009	2.590966058	2.663394655	1.880348313	2.381000199	2.729935041	3.033767089	3.086617729	2.631117531
AFLA_080160	0.404565545	1.261374022	0.894290428	1.042025214	0.473552181	2.200870985	1.952738582	2.17779852	-0.513879483	-0.145135876	0.55167711	1.30005837	3.051101645	3.109512542	2.634261463	2.130193092	3.198281285	3.346070629	3.370631538	2.656139583
AFLA_049930	0.429957261	0.909038025	1.274985505	0.621124996	0.502596356	1.989521549	1.88246624	1.312294396	-0.559141546	-0.156285371	0.584646962	1.413917068	2.900935045	3.184555727	2.476350892	2.056294364	3.241738257	3.319406032	3.385609173	2.644869743
AFLA_022590	0.399797127	1.254336671	0.889941272	0.580063008	0.468129855	2.405882951	1.992772072	1.967518868	-0.505258711	-0.143098209	0.545559497	1.470944892	3.007752534	3.148408091	2.59632025	2.122988771	3.135861505	3.263917371	3.280039865	2.62148267
AFLA_114100	0.362136998	1.341280865	0.778537586	1.320701802	0.424934283	2.47886904	2.072871159	2.258337898	-0.442268776	-0.127165252	0.496379866	1.910709268	2.960399754	3.106590961	2.729482703	2.258003525	3.171509253	3.247109589	3.323899115	2.895091559
AFLA_122660	0.402701533	0.859684122	0.391369098	0.58413631	0.471487793	2.536055168	2.171566733	2.082159115	-0.510057005	-0.144363035	0.549415787	1.635398022	2.891548265	3.052719084	2.330294986	2.283136715	3.105254582	3.196931802	3.237986748	2.111767426
AFLA_093210	0.420416698	0.891979793	0.408655427	1.103805112	0.491729662	1.564206973	1.522003945	1.828212731	-0.541559698	-0.152080316	0.572367733	1.488729568	2.841266266	2.996820307	2.754313613	2.316140051	3.08201226	3.308042856	3.334297845	2.722387048
AFLA_035490	0.40888685	0.873347709	0.973015557	0.59327432	0.478790824	1.994160942	1.799934406	1.859233971	-0.519142903	-0.147131724	0.557987468	-0.711850686	2.69249501	2.893509245	2.546311535	1.763676784	2.843709757	3.068266328	3.072470954	2.012442371
AFLA_088810	0.364588458	0.788447412	0.793606905	1.175545898	0.427754476	2.587649773	2.187245568	2.261499515	-0.446233104	-0.128182457	0.499601844	1.920364742	2.893491081	3.053474016	2.710780487	2.518565824	3.068485272	3.153850478	3.214168517	2.722836658
AFLA_019740	0.410700894	1.307395011	0.941162319	0.595149943	0.480669669	2.540936887	2.153669781	1.610679132	-0.523860626	-0.147845328	0.559878228	0.21331458	2.795502992	3.03820739	2.546977791	1.914579397	3.100855168	3.18809984	3.232471676	2.177473148
AFLA_045250	0.424903021	0.901230488	0.413017677	0.614674975	0.496961876	2.488650838	1.080814369	1.793094286	-0.548816387	-0.154100618	0.578431046	1.186058965	2.89326872	3.027727464	2.381927559	0.874784035	3.03877204	3.193013105	3.236811897	2.464872628
AFLA_010930	0.438593436	1.3619518	0.981937653	1.135279214	0.512470887	1.846961479	1.365481289	1.868732027	-0.574775615	-0.160175032	0.595845718	1.424721455	2.98826531	3.1474983	2.710481484	2.151119193	3.251712803	3.468087359	3.500235625	2.357008061
AFLA_025170	0.408900259	0.870952162	0.397418188	1.071780709	0.478567784	2.461887769	2.126929026	2.021814233	-0.521011541	-0.147045282	0.557440083	1.089073818	2.907338194	3.105829303	2.56567307	2.15224827	3.071812651	3.264203696	3.264194201	2.196486962
AFLA_044430	0.394177861	1.836412677	0.383062657	0.572311763	0.930749866	2.413447457	2.161145948	1.614534193	-0.495781393	-0.140667472	0.538197928	1.750960778	2.982746452	3.088675686	2.698336945	2.159759011	3.195882522	3.265861015	3.309945198	2.472842817
AFLA_056700	0.413593728	0.879748772	0.401994585	0.599023684	0.483954413	2.372681512	2.118220364	2.050798191	-0.529168995	-0.149098306	1.063699499	0.649532153	2.790448454	3.035667474	2.39827725	2.412353219	3.091931716	3.249907029	3.28130582	2.063231283
AFLA_054700	0.384070734	0.824684001	0.37320501	0.984592698	0.450092028	2.571266204	2.110664675	2.00151664	-0.478602658	-0.136359175	1.772651367	1.619927287	2.969681014	3.122247705	2.699876964	2.087738913	3.170660674	3.264425177	3.31886013	2.615642281
AFLA_017680	0.364993607	1.510154653	1.052004428	0.532256827	0.428216609	2.734941675	2.25469149	2.165388266	-0.446913248	-0.128350111	0.500124776	1.862944299	2.979642749	3.074941854	2.685798546	2.45012708	3.119190491	3.166380839	3.225539382	2.474362716
AFLA_071660	0.402667901	1.266315348	0.391340227	0.584007104	0.471422177	2.152613904	1.77716823	1.985454995	-0.510201818	-0.144338748	1.291298013	1.055620457	2.862127134	3.099203568	2.60217109	2.468716231	3.143394594	3.231388273	3.303339927	2.68521067
AFLA_116020	0.439579352	1.636317949	0.427359201	1.154340625	0.51359105	2.035286075	1.09416519	1.80753014	-0.576841074	0.987607618	0.597114399	0.237722622	3.005274825	3.228240537	2.646368899	0.882995867	3.236816836	3.299993063	3.371961455	2.42224178
AFLA_012240	0.378765244	1.409161314	1.098153691	0.551191118	0.444015509	2.567940165	2.179757461	2.15876277	-0.469656983	-0.134117561	0.518116546	1.602277089	2.931879469	3.045333749	2.657238224	2.396975544	3.156494926	3.2316353	3.279079391	2.623078285
AFLA_127240	0.425681427	1.339478221	0.413794103	1.116671293	1.028283398	2.389740573	1.057307462	1.756308218	-0.551154823	-0.154399014	0.579166273	0.6682109	3.001964043	3.067464008	2.452758703	2.159949785	3.163296163	3.290595163	3.360303857	2.425441209
AFLA_128710	0.470070982	0.983514002	1.11634634	0.676099451	0.548556454	1.26737821	1.739197628	0.522236603	-0.633471324	-0.174579744	0.636913721	0.337734204	3.145426349	3.0903731	2.41217381	1.581230787	3.159619294	3.116705518	3.269295472	1.126936256
AFLA_041550	0.407881558	0.869407292	0.396419667	1.077869098	0.477434559	2.409926979	1.895014073	2.209342349	-0.518970552	-0.146614921	0.556193152	1.457522588	2.831935828	3.034327971	2.487580421	0.816707011	3.072903273	3.161358372	3.256632627	2.666530094
AFLA_046380	0.4088445	1.288349278	0.397364954	1.068985132	0.478495991	2.48434188	1.941709646	1.969285734	-0.520974248	-0.147018119	0.557348661	1.229145438	2.898144902	3.037664036	2.561056052	1.472154391	3.114104391	3.256723101	3.300748588	2.75949337
AFLA_112310	0.40060191	0.856799529	0.930018692	0.581562086	0.469181218	2.510180099	2.170561922	2.031619278	-0.505669669	-0.143493998	0.546914853	0.919458019	2.865735803	2.956304484	2.528392223	0.235042804	2.984144533	3.067151738	3.137064776	2.295960262
AFLA_069660	0.901836831	0.860954897	1.178014217	1.304371893	0.472609228	1.930042144	2.077698653	2.120003729	-0.51241317	-0.144779285	0.550609732	0.583415189	3.040266807	3.126655797	2.576639674	2.318154137	3.240307468	3.292894499	3.360885366	2.716009223
AFLA_066330	-0.124167757	1.056415428	0.323019975	0.466109896	-0.05901702	2.172993131	1.582808907	1.402192527	-0.970853423	-0.636113813	0.014975563	0.789611378	2.531028528	2.580184937	2.067727813	1.818751668	2.667693761	2.70722749	2.797248942	2.196852728
AFLA_101630	0.475529985	0.992155436	0.46244169	0.683109582	0.554653874	1.580453071	1.211680579	1.162787157	-0.645424924	-0.177052739	0.64365928	0.835012653	2.736144739	2.907343011	2.114690846	1.352581583	3.059887139	3.367936278	3.470602875	2.802444505
AFLA_133810	0.411651985	1.299437761	1.226820524	0.596316028	0.481714437	2.167519991	1.895887948	1.794259261	-0.525877132	-0.1482432	0.561011058	0.634392822	2.981314367	3.058471923	2.602447487	1.697274572	3.124764003	3.234102616	3.275788648	2.787468932
AFLA_052710	0.423127921	1.343813672	1.278237351	0.612066	0.494870285	2.421100954	1.547496904	1.315066999	-0.546111655	-0.153291511	0.575981476	0.231535575	2.871205296	2.985281233	2.353395325	1.905034692	3.096291719	3.239647236	3.311255238	2.579707517
AFLA_037470	0.380700333	1.41959775	0.837145411	0.553861767	0.446238742	2.512990852	2.050146299	2.151939429	-0.47286285	-0.134936037	0.520652446	1.91868822	2.905909876	3.082724999	2.598848923	2.263227654	3.115933461	3.203716137	3.262964015	2.720593459
AFLA_100300	0.445514734	0.937901373	0.43314444	0.642437128	0.520417451	2.080012178	1.124249159	1.737701041	-0.587540923	-0.163274206	0.604910408	1.032690815	2.730835042	3.023277835	2.315862729	2.103401574	3.135178929	3.304818334	3.405116428	2.409643621
AFLA_015220	0.436064053	0.920875451	1.00210092	0.629662337	0.509650573	2.343643733	1.729149856	1.808479768	-0.569606081	-0.159057861	0.59273596	0.709712787	2.867349676	3.122100535	2.591824121	1.430329154	3.103849662	3.293798141	3.377587916	2.200151893
AFLA_098350	0.400710684	0.85585268	0.389429333	0.58136583	0.469193069	2.496693995	2.050690148	2.026137858	-0.506715475	-0.143497842	1.019690767	1.488443345	2.864225764	3.061959658	2.586429915	2.085118504	3.079422517	3.235365653	3.271987364	2.543907386
AFLA_110590	0.407438005	0.871191425	0.395948947	1.120011826	0.477187107	2.357731757	1.803049714	1.31972298	-0.516119462	-0.146533562	0.556230877	-0.707136505	2.641539828	2.836575419	2.313012093	2.176789985	2.838783638	3.029753318	3.022217403	1.87740703
AFLA_031500	0.418080136	0.889086167	0.406355682	0.605479312	0.489195289	2.162807486	1.362406684	2.059142939	-0.536288849	-0.151107026	0.569660984	0.250166843	2.846045946	3.014193317	2.317059212	1.76964534	3.025660552	3.109411552	3.211312905	2.386217749
AFLA_088060	0.370732471	1.385326366	0.812012978	0.540174981	0.434809331	2.59544328	2.149949378	2.229259224	-0.456277611	-0.130745985	0.50764384	1.984844541	2.879508285	3.037380611	2.490170635	2.446517306	3.053218802	3.15601983	3.233154922	2.780241328
AFLA_020700	0.412028294	0.876519642	0.40047243	1.075514323	0.482128712	2.304168199	2.051764331	1.978444112	-0.526667275	-0.148401362	0.561461359	1.597376004	2.891721506	3.016123649	2.525082285	2.028043562	3.148386168	3.298021094	3.32954171	2.543044675
AFLA_091660	0.407312839	0.867951152	0.916842954	0.590370988	0.476743461	2.143941334	1.470649748	1.683759056	-0.518281586	-0.146352654	0.555358493	1.925259445	2.868884496	2.902728196	2.497563373	2.537519942	3.074166141	3.28460016	3.307615128	2.851588385
AFLA_080620	0.399133408	0.852865723	0.89255593	0.579185457	0.467379808	2.461499469	1.949992259	2.014066893	-0.504038045	-0.142815559	0.544719456	1.748088528	2.92380262	3.112480155	2.457239793	2.444682174	3.099399721	3.229023154	3.283119386	2.411033337
AFLA_043230	0.434969883	0.918385669	0.992649661	0.628007874	0.508343773	2.328609654	1.913986995	1.036976802	-0.568169529	-0.158527567	0.591188474	1.446361661	2.959587179	3.048970328	2.650687768	1.786706293	3.120253713	3.359620492	3.373090056	2.204674113
AFLA_055060	0.36947875	1.512840241	1.052342986	1.175544115	0.43334453	2.103960925	2.463526868	2.098177522	-0.454416977	-0.13020964	0.505943488	2.271396533	2.857099666	3.102091866	2.676577461	1.907830202	3.127490502	3.386797347	3.449983572	2.916080715
AFLA_112260	0.371070339	0.800649302	0.360524585	0.540651275	0.435200757	2.658694822	2.067030549	2.113922971	-0.456807897	-0.130888657	1.842544241	1.758668001	2.852116818	3.012926984	2.51655359	2.329996299	3.05380572	3.135534842	3.210277155	2.843770328
AFLA_021370	0.434927074	0.918615153	0.422812196	0.62804316	0.508325578	1.960042556	1.726056332	2.034976338	-0.56783942	-0.15852074	0.591205576	1.190907229	2.892964731	3.052974223	2.417285045	1.702154716	3.101751097	3.310295874	3.362819039	2.419208496
AFLA_029570	0.422542686	0.896197194	0.410725036	0.611242018	0.494192562	2.291674555	1.879723532	1.988554952	-0.545126585	-0.153029767	1.091242496	0.678290687	2.872339157	3.064017978	2.500328841	1.54051522	3.097605986	3.241506807	3.307676981	2.411105801
AFLA_046360	0.360827186	1.337847848	0.776180887	1.538346093	0.4234302	2.635084374	2.261673133	2.152725864	-0.440148999	-0.126621727	0.494665352	1.556341933	2.995682661	3.14114813	2.711043072	2.40626649	3.153455235	3.231635331	3.28388798	2.666664514
AFLA_083330	0.965832407	0.867504386	0.957435967	0.589175157	0.475440791	2.130307472	1.864072068	1.493461522	-0.514509482	-0.145859847	0.554116744	-0.705218356	2.619689293	2.881651837	2.481963671	2.11454977	2.938073761	3.105619236	3.120865517	2.111951892
AFLA_085250	0.419603366	0.889851385	1.225492546	0.606937656	0.49073356	2.413585973	1.895893897	1.595445319	-0.540665639	-0.151689881	1.054757706	1.715678755	2.934163205	3.098379614	2.534300121	2.035141234	3.18681206	3.438426467	3.430389372	2.696440647
AFLA_112720	0.395035206	1.242678665	0.88063204	0.57353624	0.462672593	2.557224758	2.150518256	1.904991646	-0.497127577	-0.1410414	0.539353422	1.28467132	2.819431058	2.98280668	2.52488634	2.372595395	3.092340096	3.245727055	3.289233839	2.738719191
AFLA_022340	0.075652065	0.854206649	0.502542549	0.884609775	0.139135132	2.240473545	1.827761823	1.920939113	-0.740970439	-0.420215743	0.211323766	1.82167608	2.683855591	2.793886074	2.534990936	1.82705869	2.835148094	2.925277004	3.004197612	2.365592713
AFLA_022700	0.043638057	0.974766884	0.031720454	0.233850715	0.115880496	1.743532222	0.693493947	1.492617696	-0.934981841	-0.537670093	0.19753312	0.596762214	2.397793319	2.671075715	2.291763404	0.814175943	2.576184711	2.892129129	2.910278752	2.200127535
AFLA_003950	0.461565231	0.968462348	0.448787961	0.66466329	0.538882476	2.694429801	1.1917775	0.512947067	-0.616802757	-0.170649894	0.626001556	0.329684377	2.373541143	2.673479434	2.156603041	1.720375679	2.704754798	3.286960924	3.314054714	2.763921808
AFLA_051300	0.598211014	1.202374559	0.582377852	0.845518357	0.69329825	2.753322434	1.49187104	2.333151803	-0.928777626	-0.237888368	0.799038608	2.367207324	2.703024348	2.973941774	2.174214674	0.360758015	2.732623898	3.187158138	3.260254445	1.825871605
AFLA_103810	0.411888668	0.876522528	0.400332489	1.083028241	0.481994559	2.380525486	1.63419759	1.6015811	-0.526222299	-0.148350153	0.561340613	1.250534402	2.852051918	2.983277947	2.59193423	2.264811128	3.06802463	3.239801092	3.308336171	2.667223187
AFLA_094340	0.426329591	0.903146021	0.414419667	1.130273501	0.498523676	2.45327763	2.215400354	1.942024805	-0.551951272	-0.154704661	1.102936363	0.690557895	2.942008155	3.032209794	2.639885157	0.863803651	3.067549501	3.278692108	3.296103215	1.600613406
AFLA_099790	0.352350116	1.096723126	1.40228397	1.280975458	0.413678716	2.297623018	2.003222891	1.959057123	-0.426638657	-0.12311585	0.483528511	2.055794851	3.020608329	3.110117114	2.745770326	2.502074507	3.191089673	3.310612978	3.367249574	2.846423824
AFLA_012170	0.397098052	1.249006121	0.886030389	1.294978091	0.465048139	2.64254274	2.210639827	1.961250461	-0.500529958	-0.141939878	0.542068155	1.534423463	2.960829229	3.101322888	2.67861041	0.77253947	3.107901685	3.21151062	3.275308583	2.617413309
AFLA_050120	0.40393845	0.861377509	0.896501497	1.043920316	0.472843	2.468931198	2.045046978	1.875919904	-0.51271884	-0.144867723	0.550882054	1.709753135	2.879428623	3.106212689	2.529025283	2.222488548	3.200798435	3.266565434	3.378516089	2.64205491
AFLA_069320	0.373505959	0.805139306	0.818335342	1.207729647	0.437989508	2.553699198	1.987750597	2.098295677	-0.460869754	-0.131907329	0.511263435	1.81782992	2.925900713	3.005460304	2.747072668	2.562715135	3.118107491	3.135324535	3.254574426	2.699712017
AFLA_070700	0.417181105	1.310422264	0.93997618	0.603787562	0.488014707	2.388862925	1.970458869	1.943491914	-0.535885854	-0.150652745	0.568133302	1.253477502	2.977908423	3.111807943	2.624456824	1.49781654	3.129665814	3.291085607	3.349370072	2.496313632
AFLA_061200	0.37655827	0.810689602	1.581937282	1.368037757	0.870584951	2.510613035	2.036521417	1.88208128	-0.465994286	-0.133190123	0.515220155	1.267460817	3.036665582	3.17106533	2.702654136	2.317677102	3.229864944	3.393627838	3.433068102	2.691342524
AFLA_050790	0.345187151	1.532875217	0.335294275	1.54953864	0.790321509	2.532299675	2.285572676	2.17711892	-0.415287548	-0.12018316	0.474127687	1.904352329	3.035426953	3.09786238	2.655539952	2.463277747	3.163105379	3.25293022	3.286950585	2.688464424
AFLA_056080	0.048904176	0.510015673	0.559194135	0.232170198	0.118416996	2.145003902	1.72050842	1.550953062	-0.878297707	-0.505591275	0.197120111	0.980973709	2.572103118	2.705364882	2.188228958	1.461796594	2.77114025	2.89650262	2.938644103	2.094710002
AFLA_091400	0.405571332	1.502813734	1.184961133	1.046654504	0.474706271	2.406805556	1.581147422	1.817136674	-0.515615266	-0.145572756	0.552991693	1.047521841	3.04149169	3.076727108	2.791549675	2.263598378	3.207272421	3.317545556	3.365741972	2.511350346
AFLA_138920	0.46304989	0.970457957	1.091599278	0.666476749	0.540512462	1.549352737	0.582249975	1.136809955	-0.620112921	-0.171323121	0.627765531	1.109773446	2.842898951	3.264147932	2.77825853	0.970945084	3.274717951	3.097845577	3.269296816	1.679149078
AFLA_084760	0.428667104	0.9075253	0.416697549	0.619640549	0.501213631	2.170267663	1.975024978	1.526401169	-0.555933534	-0.155767164	0.583187615	1.436330986	2.92682876	3.081014386	2.562361649	1.921239649	3.042498015	3.284965124	3.349491088	2.171510703
AFLA_130320	0.427451399	0.90550315	0.990269101	0.618029334	0.49983637	2.180119745	2.230724659	1.535644967	-0.553741157	-0.155213946	0.581644434	0.24686891	2.949251459	2.988822755	2.35863792	1.989749718	3.070705609	3.262804542	3.273919961	1.850683833
AFLA_139490	0.085848324	1.055047424	0.925849307	0.24909191	0.14749515	2.511015138	2.098041311	2.114715031	-0.69823576	-0.392468466	0.217695093	1.485485626	2.762833012	2.826662375	2.433244886	2.001169035	2.819098745	2.70476071	2.86421831	2.346641292
AFLA_083620	0.431689093	0.914679328	0.41961893	0.62429384	0.5048501	1.977478621	1.402258251	1.054456869	-0.55968206	-0.157229057	0.587526462	0.729381583	2.793528935	2.998987235	2.342780225	2.231049277	2.995824086	3.248074087	3.304148445	2.498282067
AFLA_119310	0.395786133	1.469498739	0.873945198	1.020049491	0.463513004	1.686347487	2.008714396	1.619233782	-0.498566879	-0.141355957	0.540284581	1.716879801	3.078075849	3.029928436	2.620598745	2.664575177	3.285314696	3.185229896	3.313326555	2.773751399
AFLA_080410	0.415017449	0.881970357	0.403389229	1.540571823	0.485544204	2.172824108	1.74097783	1.459703603	-0.531999229	-0.149706153	0.56533418	1.853799991	2.916740461	3.147350417	2.677387492	1.903925069	3.147646326	3.265096303	3.335073536	2.518099767
AFLA_028200	0.392358177	0.840226325	0.381285423	0.569868903	0.459605824	2.559601004	2.044284005	2.190103163	-0.49254378	-0.139894748	1.566151242	1.573781937	2.925357767	3.007936566	2.504172328	1.97730753	3.113017365	3.210726381	3.285161102	2.658952253
AFLA_006840	0.408101312	0.871198248	0.960132916	0.591989385	0.477822695	2.247046093	1.671743422	0.454395407	-0.518298053	-0.146763625	0.556802512	0.244975775	2.733305405	2.916843044	2.499370517	1.945884888	2.939663925	3.050043532	3.151915475	2.660531379
AFLA_111010	0.407776197	0.869923384	0.396305292	0.59135777	0.47739177	2.585891726	2.02730629	1.946902449	-0.518071924	-0.146617745	0.556236479	0.656857863	2.784044583	2.970689954	2.204737852	1.966380351	3.050909498	3.067608521	3.260097132	2.427600229
AFLA_107440	0.389238248	1.607476016	0.378243936	1.260590914	0.456020783	2.367849994	1.984665937	2.167562215	-0.487303735	-0.138558521	0.531776527	1.491521721	2.922835519	3.057774233	2.681743724	2.274629746	3.111832017	3.273695306	3.292059836	2.618851163
AFLA_131370	0.40048769	1.506921319	0.389210129	0.581096389	0.468949352	2.241233463	2.014545464	1.825254175	-0.506242432	-0.143405811	0.546526577	1.415375266	2.865251436	3.068521073	2.624361418	2.027252131	3.095055636	3.189943687	3.236783761	2.664102146
AFLA_027370	0.420311243	0.891532631	1.24371942	0.608025168	0.491583936	2.357333427	1.64907355	1.616167341	-0.541568467	-0.152024261	0.572171375	1.624752428	2.90018851	3.114190907	2.649405052	2.213366113	3.159432759	3.326736145	3.372851174	2.353825885
AFLA_029600	0.396419092	0.847683936	0.875022765	0.575422351	0.464256079	2.45617816	2.142123548	2.171203345	-0.499456345	-0.141644961	1.257981352	1.515168681	2.821165442	3.143927087	2.670118007	2.386245609	3.130412615	3.260180765	3.386973409	2.471237004
AFLA_112660	0.39184996	0.839883165	0.380780673	0.569358521	0.459085196	2.569840306	2.032641657	1.802787379	-0.491171051	-0.139708048	0.535348906	1.655220451	2.798685805	2.937413617	2.405897177	2.121060872	2.999127935	3.103631833	3.205274685	2.796389014
AFLA_064480	0.581895346	1.7723898	0.566412044	0.824214495	0.674961192	2.600616996	0.72469072	2.166015121	-0.886033709	-0.229352218	0.778606991	2.199660223	3.070645387	2.927706289	2.441640448	2.181342205	2.588837384	3.009027331	3.147759265	0.440417616
AFLA_085480	0.889222463	0.842231142	1.163781732	0.571253407	0.460724327	2.49538258	2.057155832	2.155029107	-0.493926155	-0.140320442	0.537169568	0.581406948	2.821684127	3.008710323	2.553673924	2.281666141	3.106497186	3.182040925	3.251686289	2.705443716
AFLA_090860	0.414912396	1.314954861	0.403281012	1.0947992	0.485463352	2.310532924	1.650674408	1.816881225	-0.531505272	-0.149675324	0.565290861	0.653742429	2.870994136	3.029181831	2.476919675	1.973295571	3.039875889	3.25477389	3.284850562	2.672056661
AFLA_054120	0.434588175	0.918077272	0.422478916	1.146171295	0.50795421	1.865480347	1.576617578	1.797682366	-0.566966614	-0.158394832	0.590799951	1.18200338	2.896666146	3.052699171	2.70586731	1.790229607	3.086350264	3.326786011	3.390346029	2.461925203
AFLA_045100	0.428504782	0.906254597	1.26685984	1.581540515	0.500921127	2.314047835	1.675904838	1.304166978	-0.556655208	-0.155627928	0.582729456	0.940751239	3.008494067	3.059984125	2.701674374	1.824298582	3.213507788	3.353490576	3.410360473	2.441115571
AFLA_007760	0.391247095	1.238335089	1.161190087	1.285279549	0.458368485	2.199884505	2.118364951	2.327506279	-0.490335669	-0.139440797	0.534501684	0.167762296	2.901814847	3.223125396	2.713338844	2.172205505	3.029952173	3.087522531	3.129416458	2.386862678
AFLA_049160	0.606072804	1.215087761	0.590077144	0.855665727	0.702093612	3.133133396	2.260010899	2.531644345	-0.950431527	-0.242034553	0.808790939	2.093700241	2.619759799	2.452940702	2.022368633	0.365955269	2.651223496	3.12344941	3.129787593	2.427110182
AFLA_017640	0.409942773	1.314954474	0.398417527	1.096426101	0.479880424	2.488698388	1.656065306	1.896607219	-0.521808002	-0.147563374	0.559074534	1.277803173	2.860261485	2.829413813	2.85817862	0.240819416	3.014354943	3.055788422	3.261782788	2.223860295
AFLA_113590	0.435540147	1.386462753	0.423403457	0.629022759	0.509073784	1.890235348	1.102977004	1.564248647	-0.568575789	-0.158814144	0.592112531	0.726675422	2.753506234	2.767628163	2.508820809	2.022042015	3.057168604	3.335357833	3.304949243	2.752035164
AFLA_003700	0.450173284	0.94570908	1.349181412	1.185663049	0.525669978	2.195892494	1.971282438	2.138135836	-0.596871257	-0.165357422	0.61078015	0.258360923	2.832018559	2.97789803	1.990234378	1.468057105	3.146629183	3.415736818	3.448498973	2.32000164
AFLA_023620	0.411690518	1.910196688	1.404917224	1.067799192	0.481725146	2.241082154	1.717586216	1.437930259	-0.526199355	-0.148248013	0.560981895	0.613033092	2.780195639	3.087110743	2.469787388	2.345889881	3.228940109	3.355513544	3.324448426	2.77223216
AFLA_108260	0.377817176	0.813020008	0.81854372	1.208221542	0.442919576	2.489420147	1.955082131	1.619744526	-0.468129561	-0.13371612	1.485410555	1.76288288	3.050504903	3.194153825	2.659379285	2.513213953	3.234498814	3.291843747	3.346940803	2.663956062
AFLA_059590	0.412698079	0.878356521	0.401117524	0.597873146	0.482952747	2.337218235	1.921344341	1.28463548	-0.527436379	-0.148710542	0.562469324	1.272615606	2.814933873	2.972259172	2.526963767	2.324981956	2.90771552	3.178110422	3.30535104	2.521381437
AFLA_083360	0.411283678	1.288480141	0.919658503	0.595724322	0.481264126	2.495063407	2.082037527	2.095777381	-0.52544517	-0.148072404	0.560463868	1.339402409	2.73236326	2.939620582	2.34496012	2.426690229	3.081233408	3.322982563	3.406500954	2.686727393
AFLA_051630	0.391010539	0.837891228	1.339684456	0.568077869	0.458081048	2.478832622	2.074950727	2.138700526	-0.490050402	-0.139334286	0.534154377	1.364271913	2.931492712	3.051432409	2.581174606	2.356193822	3.095720257	3.2295873	3.239055285	2.494456571
AFLA_086900	0.437714801	1.362934018	0.983758333	1.419203363	0.511473318	1.936341139	1.901056088	1.525114116	0.335105222	-0.159780442	0.594723033	0.214574184	2.956236999	3.193036704	2.824960381	0.864237249	3.22078364	3.434370649	3.455131262	2.732026812
AFLA_031310	0.399183252	0.853585619	0.387931521	0.579442107	0.467498356	2.455734154	1.928582211	1.766403871	-0.503661146	-0.142859932	0.544930213	1.224021932	2.790851822	2.930364323	2.6675153	2.075125123	2.995446487	3.172950387	3.189363333	2.572486457
AFLA_083950	1.043975419	0.927333046	0.426788095	0.633989357	0.513125044	2.148170598	0.553124466	1.392618637	-0.574407924	-0.16039872	0.596799498	0.286096897	2.680007854	2.937132545	2.512066054	1.75473838	2.874966111	3.264485377	3.28540809	2.497440588
AFLA_061500	0.378001913	0.813768369	1.427135263	0.550244	0.443174405	2.251249954	1.982739862	1.958889506	-0.468078314	-0.133817821	0.517199419	1.847051667	2.959528553	2.929339742	2.461939088	2.62909461	3.132416475	3.131662989	3.18181116	2.95533767
AFLA_031290	0.366763536	0.792562077	0.801920013	1.18634766	0.430255106	2.746833312	2.231164485	2.181556598	-0.449758772	-0.129088987	0.502456246	1.997318189	2.943652817	3.028900526	2.647072	2.348370685	3.06232724	3.126837868	3.196658857	2.587330899
AFLA_065960	0.310098558	1.919291294	1.566162528	1.831687793	0.365008191	2.100358319	1.965880118	1.841852382	-0.361717699	0.317959763	0.427854807	0.546859221	3.0826528	3.201253223	2.824317676	2.286337954	3.285411464	3.387902817	3.38941659	2.756774154
AFLA_069030	0.446131065	0.939820687	1.047567305	0.643518325	0.521201438	2.103714858	0.561697891	0.49600938	-0.588021863	-0.163585902	0.605897055	1.259317218	2.677371188	2.698224491	2.231719849	2.127872293	3.072097962	3.295955989	3.346025353	2.675989338
AFLA_113580	0.404515551	1.260400821	0.393149091	0.586402086	0.473493294	2.518342778	1.998064082	2.20114411	-0.513804559	0.50960099	0.551608153	1.655951312	2.872643797	3.124457662	2.555460572	2.437385183	3.096472758	3.392471974	3.392558158	2.443963794
AFLA_004970	0.395568632	0.846241101	0.384415761	1.471435421	0.46329071	2.530493902	1.984483515	2.134845229	-0.497989475	-0.141273042	0.540064912	1.385823299	2.844816251	2.985349039	2.499835085	2.343689344	3.087947687	3.187857865	3.302546361	2.538748297
AFLA_078800	0.422914949	0.896882094	0.411086633	1.112229041	0.494627233	2.383788164	2.107126213	1.49748852	-0.54559566	-0.153218514	0.575701776	1.287128232	2.815839988	3.038127137	2.461909156	2.120621057	3.101486903	3.292131306	3.368151243	2.359624547
AFLA_132360	0.407880195	0.870317754	0.396405227	0.591544673	0.477523027	2.3179046	1.328041492	1.289158182	-0.518270824	-0.146649432	0.556404642	0.672997624	2.764505424	2.930931163	2.42784941	2.19603811	2.965928166	3.128119789	3.162098561	2.71000111
AFLA_040560	0.427267304	1.363124212	0.415329004	1.140963564	0.499634032	1.614839413	1.572735957	1.537268881	-0.553342219	-0.155135479	0.581424874	0.248842804	2.88271145	3.068437163	2.145742534	2.412427554	3.134616223	3.193882861	3.269155151	2.332937538
AFLA_086350	0.626382948	1.24843853	0.609959552	1.616507483	0.724868605	2.194568606	1.917775858	1.873551655	-1.007381595	-0.252959049	0.834108383	2.653439478	2.891452408	3.121776516	2.241853709	0.379286867	2.805104763	3.12931908	3.283579204	1.716903357
AFLA_087980	0.432116938	0.915329743	0.420038199	0.624837956	0.505326629	2.047673054	1.40017051	1.561650805	-0.560555942	-0.157416051	0.588051316	0.726039943	2.861457608	3.046927822	2.412232437	2.314583467	3.087834882	3.240878566	3.29487244	1.880685647
AFLA_070070	0.346473496	1.69565813	0.980236663	0.87353189	0.4069275	2.346660181	1.930357371	2.049712549	-0.417266689	-0.120712704	0.848406508	2.087061745	2.9401549	3.041464851	2.783698756	2.316518274	3.178157145	3.340393416	3.404877118	2.952441307
AFLA_032310	0.422966081	1.334056124	0.411142721	0.611723354	0.494645236	2.036861269	1.532624167	1.977701266	-0.546139836	-0.153204194	1.084638712	1.500328868	2.949730805	3.07853974	2.550515311	1.166765072	3.134831274	3.26239619	3.338447787	2.698197633
AFLA_085380	0.431196663	0.914043775	0.419135114	0.623697244	0.504310725	1.985207041	1.408733825	1.571214209	-0.558630708	-0.157013171	0.586944915	0.272979612	2.739804848	3.007692963	2.463945238	1.971795067	3.046532766	3.174989499	3.277635849	2.181058766
AFLA_049870	0.437508989	0.92282099	1.287121506	1.416767066	0.511236443	2.168036574	1.074393969	1.868532941	-0.57274716	-0.159688263	1.10691373	0.956824627	2.997142697	3.144368252	2.428723026	1.917018615	3.251732102	3.446212341	3.4755058	2.584635135
AFLA_061830	0.417018528	0.887175609	0.40531942	1.12406326	0.487984719	2.500929573	1.891745447	1.662031413	-0.534367746	-0.15064242	0.568291385	0.976314681	2.73019253	2.978353654	2.525688384	0.245209824	3.024195424	3.161070592	3.179156264	2.16184096
AFLA_029850	0.080366098	0.86117477	0.944628152	1.056505436	0.144571144	2.181730524	1.794144061	1.79404988	-0.749520106	0.455829094	0.217537591	0.435131037	2.776426118	2.950751029	2.48447591	1.337184805	2.948881729	3.209706575	3.233841071	2.326152908
AFLA_137540	0.417554633	0.887543054	0.405849933	0.604603841	0.488544778	2.57288569	2.002414039	1.638153231	-0.535626951	-0.150875553	0.568857648	1.142045991	2.815858269	2.870734152	2.458138101	1.886571896	3.060043274	3.223814931	3.310367837	2.367019459
AFLA_052460	0.043412358	0.936305464	0.567746435	0.228926781	0.113810288	1.412167725	0.657428137	1.433621103	-0.900587378	-0.519835573	0.193467514	0.99948855	2.464597555	2.606213091	2.372010853	2.020594405	2.763467967	2.898891047	2.930338047	2.284431648
AFLA_079000	0.450068085	0.946327902	1.048028978	0.648667905	0.525631126	2.220440326	1.648119903	1.407365166	-0.595989467	-0.165342249	0.610835807	0.281714373	2.80427917	2.968271871	2.271628844	2.173728291	3.130056206	3.293816828	3.412652187	1.770358678
AFLA_114760	0.402372604	1.27510054	0.391047805	0.583695521	0.471114187	2.321497067	2.171557447	1.953648708	-0.509462507	-0.144222004	0.548994936	1.332829368	2.866002193	3.051618138	2.362610641	2.283121517	3.093189913	3.177946913	3.250791595	2.428595991
AFLA_087710	0.385052322	0.826435593	0.374163294	1.23306342	1.159383006	2.757858875	2.05183624	2.174252357	-0.480302819	-0.136773998	0.955966372	1.731663189	2.950366368	3.111145121	2.564419482	1.982737568	3.1431079	3.331022631	3.41016133	2.721104108
AFLA_019050	0.415717144	0.885259843	0.404042968	0.602408787	0.486542828	2.119943792	1.55987872	0.462750295	-0.531686041	-0.150090108	0.566712125	0.708333953	2.789742849	2.760133886	2.170234913	2.396887463	3.016969329	3.049683475	3.199086838	2.621323339
AFLA_058310	0.086529689	0.510603229	0.076139474	1.057499498	0.149736964	2.321346369	1.916754565	1.791388455	-0.725163078	0.149052971	0.221627111	1.773466147	2.619206185	2.791363974	2.371243479	2.208433163	2.808159203	2.943086104	3.020504775	2.507960026
AFLA_044280	0.409360152	1.29999037	0.397862761	0.593277424	0.479122031	2.462771385	1.961317659	1.989069718	-0.52160436	-0.147256097	0.558104073	1.105610176	2.896651281	3.04326092	2.492487945	1.779385682	3.092155423	3.19037937	3.250141345	2.333893732
AFLA_118490	0.377182323	1.654484676	1.074953783	1.199196973	0.442178296	1.972307127	1.554316979	1.740306573	-0.467189795	1.258087088	0.515998568	0.492448723	3.139115985	3.234342552	2.755145743	2.245011242	3.266260638	3.406122694	3.469239886	3.060803508
AFLA_052190	0.389727017	0.835077668	1.309869386	1.805118684	0.456564438	2.446039173	1.613979234	2.049774455	-0.488252639	-0.138761513	0.532374468	1.716709975	2.931954661	3.081594691	2.682742279	2.402200042	3.176017338	3.355678811	3.409153214	2.61526657
AFLA_058560	0.412788607	0.878233093	1.236733857	1.362808176	0.483029701	2.500366208	1.835178068	1.879983563	-0.52777179	-0.148745026	0.562522825	0.206389298	2.923308823	3.07813806	2.45206512	2.176567725	3.077690814	3.214613051	3.288782271	2.057927351
AFLA_052590	0.400665919	0.855839785	0.389384679	0.581325467	0.469148615	2.263564876	1.912422024	1.98746378	-0.506587038	-0.143480981	1.021966598	1.621232038	2.828449952	3.01543437	2.417144993	2.385402922	3.088702277	3.210867497	3.273217624	2.686588779
AFLA_050570	0.417498949	0.887543871	0.40579553	0.604542501	0.488483442	2.369388722	1.54162709	2.04248226	-0.535624325	-0.15083329	0.568794953	0.68497553	2.802027403	3.038308901	2.149213519	2.296417294	3.035853439	3.17730818	3.246148083	2.147747704
AFLA_019440	0.94329289	0.857473702	0.389545226	0.581966099	0.469486019	2.13572169	1.307786688	1.269157339	-0.505935505	-0.143609053	0.547287568	0.225445059	2.903088175	2.932018636	2.416393474	2.426189258	3.055191652	2.860331486	3.128400369	2.710280807
AFLA_103570	0.350087242	1.638501142	1.162870349	1.272482129	0.411079365	2.400880806	2.052035552	2.111909101	-0.423019426	-0.12218878	0.480564031	1.897277392	3.013979013	3.123419691	2.851290738	2.16894279	3.201417667	3.339043261	3.372678909	2.711109491
AFLA_086260	0.42791307	1.353918493	0.415967294	0.618511719	0.500316005	2.065331699	1.896920572	1.666356964	-0.554967589	-0.155399535	0.582129407	1.165885939	2.936987531	3.10522549	2.658299399	1.974873321	3.082436922	3.285567862	3.319793164	1.954674253
AFLA_128930	0.424895009	0.900614613	0.413018575	1.128002454	0.49689299	2.275221586	1.805359013	1.519588837	-0.549280862	-0.154073344	0.578279415	0.689693548	2.861545697	2.987947716	2.402942746	2.022637141	3.078306394	3.273296395	3.302024751	2.426094921
AFLA_071250	0.412843369	0.879646623	0.401244166	0.59838465	0.483222113	2.433433318	0.521284174	1.850192256	-0.526853412	-0.148819834	0.562901181	0.967194682	2.79730313	2.966274276	2.405068958	1.899459195	2.965484264	3.075103766	3.203455944	2.390055436
AFLA_059850	0.417555352	0.887282725	0.405855825	1.108776178	0.488511822	2.246841511	1.779211428	1.638110154	-0.536010602	-0.150843763	0.568782685	0.672246828	2.905798939	3.013322058	2.457871195	2.151001832	3.119180963	3.199040127	3.260748711	2.30936366
AFLA_103220	0.384251021	0.825064979	1.116482641	0.558716059	0.903002578	2.478708379	2.089786327	2.202823738	-0.478874811	-0.136437115	0.525269912	1.950234221	2.973127763	3.101290871	2.597470538	2.261947071	3.125727381	3.266539006	3.283636065	2.568408352
AFLA_128080	0.435104356	1.62374346	0.422984552	1.14394128	0.508530557	1.615700601	1.573117831	1.537225841	-0.568019527	0.596791624	0.591436731	0.232823591	2.873108522	3.024738823	2.87297533	1.690370659	3.113756203	3.35341812	3.394668583	2.644501208
AFLA_048350	0.40486981	1.273466956	0.393488286	1.322508032	0.473941936	2.420406863	1.920350486	1.831002323	-0.514047123	-0.145291026	0.55216947	1.681047293	2.930452424	3.110864007	2.719608658	1.567660398	3.119003234	3.246933547	3.29903027	2.548151198
AFLA_090210	0.433747729	0.917032499	1.008454184	1.449546054	0.507034845	1.885580169	1.099505923	1.052458605	-0.565208665	-0.158016678	0.589811818	0.2593471	2.881605534	3.056804079	2.469199609	2.114180748	3.158494387	3.201083583	3.303444506	2.249461598
AFLA_034950	0.841467201	1.687591232	1.285414581	0.978217696	0.451794713	2.072360912	2.473591329	1.556813456	-0.481139281	1.005819355	0.526952214	0.115984934	3.067158681	3.271862344	2.914595002	1.975256097	3.122758438	3.390622664	3.516215844	2.714537008
AFLA_060290	0.436537933	0.923244848	1.018726575	0.630808579	0.510362994	2.370955339	1.864936738	1.574582891	-0.568786193	-0.159385202	0.59374333	0.266201157	2.862575878	3.040090043	2.297510896	1.731128632	3.119846826	3.277562226	3.304834474	1.659195817
AFLA_083890	0.393641448	0.842477369	0.871128582	1.275897407	0.461063583	2.55725573	2.075517181	2.017495722	-0.494832269	-0.140439205	0.537508692	1.850688261	2.990498909	3.096855703	2.61007152	1.853676655	3.156093565	3.209115827	3.32401772	2.601322203
AFLA_030880	0.424652639	0.900377198	0.412777739	1.126342134	0.496643977	2.159532673	1.067221625	1.661028158	-0.548504189	-0.15399568	0.578027532	1.162279965	2.888706182	3.032043065	2.35989086	2.389406439	3.050653264	3.244446794	3.33322987	2.423654549
AFLA_021390	0.407467551	1.294987073	0.396015873	0.590703876	0.476960192	2.455811199	1.820685166	1.865329429	-0.518249266	-0.146434739	0.55565368	1.100467915	2.945468302	3.02562509	2.449058263	2.234454107	3.096039291	3.142893576	3.253199709	2.219777008
AFLA_134450	0.398304662	1.246515968	0.387088166	1.290370389	0.942658441	2.25382309	1.81960368	1.99770669	-0.502893337	-0.142438941	0.543567409	1.284621916	2.928203348	3.111961545	2.706711312	2.25320458	3.122491151	3.306785669	3.314090548	2.767312861
AFLA_101320	0.414934298	1.325905668	0.403290352	0.601094381	0.485569157	2.3981299	1.864290905	1.001538202	-0.530799437	-0.149734614	0.565506576	0.948092693	2.767156426	2.928880133	2.284631633	2.489240899	3.059803835	3.174439569	3.28172788	2.318800201
AFLA_112230	0.95235309	0.884332909	0.40455638	0.602532998	0.486931329	2.448074181	1.507487989	2.095175566	-0.534007471	-0.150237284	0.56692858	1.623443222	2.90090951	3.04341994	2.571139939	1.715115522	3.138355734	3.255511032	3.322663367	2.414807529
AFLA_132390	0.427256214	0.904889507	0.977921192	0.617702187	0.499595638	2.24067844	1.068804573	1.863511922	-0.553409979	-0.155139551	0.581345616	1.427535989	2.883829154	3.085174201	2.48659373	1.845173386	3.156528534	3.234281245	3.358419858	2.494897155
AFLA_044610	0.424975406	0.902147403	0.413076962	0.615010926	0.497122392	1.967380451	1.590781668	1.701019784	-0.548325572	-0.154163244	0.578708892	1.208378809	2.816918698	2.998053023	2.650288044	0.250097883	2.968649746	3.152597922	3.163478682	2.225517738
AFLA_004020	0.382457678	0.82253079	0.371619329	0.556501216	0.448328535	2.426818835	2.220871613	2.130340046	-0.475216169	-0.135714991	0.523121839	1.666897316	2.891638984	2.924298289	2.565257205	2.151378221	3.03081041	3.022660642	3.139180145	2.471747995
AFLA_062850	0.407788445	0.868657425	0.396337091	0.590970095	0.477271204	2.44207093	1.865189723	1.675905432	-0.519241061	0.528231688	0.555937412	1.734550837	2.976589781	2.993134843	2.43331984	2.486558616	3.187288036	3.283529605	3.341669798	2.592802972
AFLA_119340	0.397960625	1.240975396	0.87638649	1.776212435	0.465995525	2.042314405	1.548453119	1.622726571	-0.502371739	-0.142287341	0.543096815	1.759337087	3.058862394	3.045703121	2.67687867	2.622507542	3.291927018	3.212793791	3.383154294	2.586827993
AFLA_032050	0.410184631	0.873178241	0.398673116	1.342596473	0.480024024	2.474680816	1.810818296	1.97252581	-0.523375777	-0.147599333	0.559077278	1.705783819	2.942066642	3.052983578	2.452156206	2.022055069	3.09721492	3.273947608	3.327826745	2.413496553
AFLA_037370	0.42385821	1.336105475	0.963591785	0.613037996	0.49570028	2.0924842	1.534623473	1.980119221	-0.547337652	-0.153633141	0.576912614	0.944634165	2.955154918	2.936101661	2.584913579	1.999540468	3.137808578	3.314738766	3.358002147	2.571119304
AFLA_039470	0.392494579	1.233448007	1.152384829	0.570092287	0.459775111	2.509478714	2.043133343	2.140916521	-0.492627573	-0.139966627	0.536073095	1.625110946	2.947461426	3.084432234	2.731589713	1.8056441	3.057768227	3.238777006	3.279455064	2.605577006
AFLA_036040	0.379826894	0.817719342	0.369052551	0.552914219	0.445320252	2.621150835	1.947190961	2.036203602	-0.470748998	-0.134605694	0.519708115	1.561466832	2.706000686	2.883367425	2.505273784	2.303577131	2.947067064	2.991575971	3.149150955	2.804000247
AFLA_120180	0.393945804	1.226991071	1.328483374	0.571960451	0.461397362	2.514155499	2.029801293	1.87801712	-0.495463352	-0.14056427	0.983140508	1.496365977	2.775479836	3.109468525	2.637895541	2.6842993	3.070834655	3.385215952	3.37798234	2.604198762
AFLA_064580	0.563263149	1.144160978	0.548183555	0.799818071	0.653994558	3.094674639	1.773851267	1.958997494	0.591000692	-0.219763066	2.022761531	2.276243414	2.9752333	2.259972078	2.46374632	2.239870788	1.349771122	2.830539804	3.301160691	-1.296072449
AFLA_127130	0.362155868	1.342267739	1.342923994	0.919666437	0.424955491	2.457304506	2.244515139	2.109975117	-0.442306221	-0.127172298	0.496403608	1.998553547	2.989718143	3.112579757	2.616762058	2.55070228	3.1871513	3.222800806	3.310878762	2.616990838
AFLA_045970	0.866168548	1.22082006	1.133253886	1.00374733	0.459953432	2.366794396	1.941072336	1.814700352	-0.493327742	-0.140024941	0.536224624	1.338590715	3.103597417	3.130585272	2.817375169	2.346749992	3.271931311	3.3113813	3.393652925	2.538986869
AFLA_085350	0.430073816	1.339312448	0.963150658	1.579001279	0.50269481	2.091540075	1.943303662	1.639937954	-0.559675034	-0.156317075	0.584717192	0.935228366	2.932456645	3.15978548	2.448383209	2.084062961	3.261501063	3.396580514	3.441210071	2.455381885
AFLA_088190	0.425201977	0.901170388	0.413316711	0.614915464	0.497251446	2.352505224	1.687726637	1.511434953	-0.549654008	-0.154231722	1.381461044	0.958447568	2.759769459	2.976744191	2.331122428	2.013615222	3.067568931	3.300511876	3.353924134	2.755674108
AFLA_012460	0.419644729	0.89150994	0.974659673	0.607479042	0.49094061	1.99491265	1.550383181	1.769737545	-0.539432667	-0.151777537	0.57158764	0.241297861	2.700316872	2.942911414	2.680230012	2.367704088	2.968450084	3.220459651	3.26779559	2.177816232
AFLA_047460	0.452232733	0.952047346	1.079494045	0.652155993	0.528283308	1.733912669	1.171733225	1.447101224	-0.598523199	-0.166404757	0.614061354	0.321127251	2.706031712	2.947140673	2.236736458	0.267057823	2.917659049	3.140177626	3.220812695	2.795855127
AFLA_028990	0.396864526	0.849065309	0.385673164	1.044995312	0.464819762	2.234635048	2.087694898	2.276188651	-0.49983834	-0.141853452	0.541857008	1.203576313	2.936320949	3.216150216	2.965426057	1.984858541	2.95986874	3.051478036	3.066895331	2.075495143
AFLA_016890	0.407591153	0.869005773	0.396134458	0.590914572	0.477115325	2.430948312	1.826699172	1.797758815	-0.518359823	-0.14649381	0.555846739	1.367521541	2.839393407	2.937904139	2.42845088	2.108476877	3.048644491	3.220527216	3.221789338	2.503393749
AFLA_108450	0.432063162	0.91591577	0.41997695	0.624958237	0.505326708	1.910414976	1.419593045	1.068096689	-0.560042219	-0.157403103	0.588130266	0.283383483	2.729967317	2.984824671	2.436991687	1.837418961	3.037045738	3.161437193	3.216039128	2.3738528
AFLA_077850	0.419053093	1.315615313	0.407327725	1.093900358	0.490151719	2.432800143	1.915179176	1.887158457	-0.539262963	-0.151473217	0.570554045	1.553279904	2.963738243	3.065055243	2.498985193	2.09182915	3.225439111	3.284420517	3.355331269	2.016462541
AFLA_056160	0.400730775	0.856325644	0.389442718	1.059469474	0.469258805	2.429513418	1.001865765	1.767943329	-0.506426947	-0.143522534	0.546916679	1.74137223	2.883997799	2.987414151	2.680342993	2.208698034	3.009229281	3.134140257	3.228145443	2.487806821
AFLA_032280	0.406137942	1.275288339	0.394728244	1.323998529	0.47537431	2.337991971	1.975509764	1.895191712	-0.516455317	-0.145826161	0.553774568	1.499824688	2.928929482	3.03934348	2.662803055	2.06845512	3.100527745	3.289919484	3.332564844	2.517377339
AFLA_137480	0.403251474	0.860485563	0.905502358	1.31978803	0.472096583	2.494614934	1.783710096	2.26558334	-0.511170192	-0.144593297	0.550081763	0.872879028	2.869016654	3.007097999	2.667648603	2.148181338	3.078453492	3.256749164	3.304676749	2.43259626
AFLA_050580	0.397629317	0.852250081	0.939284887	1.548020315	0.465869277	2.245071858	1.750250763	1.469331051	-0.499840507	-0.14224879	0.543264463	-0.683622065	2.681455877	2.889942098	2.393520689	1.791331469	2.907624044	3.050340598	3.051020484	2.237729027
AFLA_128800	0.385990599	1.217312396	0.859043588	0.561213617	0.452334435	2.520162494	1.942950394	1.81722305	-0.48148462	-0.137198127	0.527625286	1.886337933	2.838722538	3.003538116	2.523324454	2.503882739	3.07991111	3.171021926	3.247918706	2.693737147
AFLA_103660	0.410911708	0.874514345	1.218952727	0.595269585	0.480855853	2.401851699	1.4825376	1.975851561	-0.524658842	-0.147916109	0.560021774	1.756944954	2.910008377	3.059944062	2.479494364	1.940091079	3.105923473	3.266888588	3.329026151	2.66507969
AFLA_048270	0.404502971	0.864385092	0.393106609	0.587014997	0.473685769	2.155944871	1.653750979	1.894091558	-0.512151251	-0.145195036	0.552080554	0.235253771	2.772678366	2.925211393	2.465488541	2.062062627	2.969114362	3.080357186	3.14056447	2.357229313
AFLA_087920	0.420792504	1.572111424	0.40902351	0.608728559	0.49214966	1.88962595	1.329116927	1.626043537	-0.542312044	-0.152241859	1.543912177	1.27224374	2.936626657	3.149890309	2.576557215	1.728022047	3.131676143	3.274367212	3.33251704	2.776268767
AFLA_029750	0.406818334	1.28332786	0.395387597	1.064465994	0.476182463	2.287681684	1.715004756	1.962848756	-0.517377689	-0.146139682	0.554727412	1.339246351	2.848258987	2.984455151	2.545438751	2.167116804	3.121355444	3.237256151	3.3072408	2.724311553
AFLA_114780	0.425135909	1.330708692	0.956976286	1.107557262	0.497088331	1.703909887	1.525027734	1.742205549	-0.550355975	-0.154148555	0.578402501	1.27528385	2.956552513	3.102320183	2.652805213	2.074620126	3.187256152	3.353322453	3.384490016	2.739775532
AFLA_109330	0.415108405	0.882489427	1.244816552	0.60107865	0.485683006	2.223958471	1.757667993	2.007731917	-0.531890051	-0.149759229	1.347885579	0.210640374	2.927127742	3.057522699	2.52375811	2.057829302	3.112906835	3.26316415	3.25728167	2.2012648
AFLA_057210	0.405414335	0.864760254	0.394014328	0.587868196	0.474600596	2.426760702	1.476993674	1.969175831	-0.514729043	-0.145540175	1.041044928	1.347594669	2.845817246	3.009970237	2.42198175	2.390577703	3.030596383	3.208563822	3.265115881	2.546933317
AFLA_008310	0.387902347	1.214550977	0.854543084	0.999203937	0.454488435	2.34629855	2.322597763	2.201835271	-0.485046205	-0.137988846	0.530031743	1.596189698	2.786959176	3.114657713	2.457516011	2.424972817	3.091056022	3.270223413	3.308607733	2.731928489
AFLA_061520	0.402927686	0.859870758	0.903890805	1.050654847	0.471724186	2.414103288	1.695133872	1.556419439	-0.510619568	-0.144452659	0.549656504	1.562248592	2.888547574	3.029495867	2.625341752	2.304665868	3.100581569	3.244133676	3.298028128	2.75547233
AFLA_099490	0.383789126	0.824331562	1.123359096	0.992490356	0.449785926	2.622513752	2.249475625	2.046516474	-0.478006913	-0.136245751	0.524696538	1.408870598	2.880348569	3.045550977	2.543255228	2.438028295	3.114763347	3.180289199	3.256438235	2.570688237
AFLA_029360	0.431205301	0.9125011	1.003413181	0.623183664	0.504140561	1.965491296	1.731514636	1.553410286	-0.560464165	-0.156887642	0.586543215	0.257523545	2.81481641	2.95077302	2.422824761	1.95142248	3.038822348	3.250941032	3.317919737	2.40240306
AFLA_092800	0.397682033	0.850861259	0.386466503	0.577402126	0.465783984	2.605059393	2.066312663	1.951828145	-0.50103482	-0.14221557	0.542987575	1.428691721	2.826016817	2.971935648	2.42872625	1.666483391	3.068083496	3.137614286	3.146155384	2.486707124
AFLA_010700	0.424069113	0.901457147	0.412174534	0.614117686	0.496205458	1.882208855	0.535193528	1.356003841	-0.545409685	-0.153862983	0.577803528	0.732003529	2.611375064	2.868726647	2.359934074	2.58895405	3.053656115	3.116271365	3.210920808	2.281827874
AFLA_077860	0.394869411	1.454468836	1.137933982	1.008107562	0.462448476	2.08890678	1.847833725	2.149353631	-0.497096008	-0.140958046	0.9813568	1.343739664	3.00543791	3.198165995	2.785427424	2.293513765	3.225878325	3.375103933	3.426025033	2.614949
AFLA_027070	0.367205202	1.362418689	0.356757767	1.176512576	0.430751285	2.465305487	2.232676616	2.057402771	-0.450550183	-0.129270479	1.153981025	2.049303629	2.879395413	3.070620473	2.703230376	2.351161071	3.09064316	3.268010002	3.305697131	2.797565773
AFLA_018340	0.418202837	0.888775015	0.406483128	0.605484681	0.489282565	2.047329226	1.791804251	1.761257131	-0.536926923	-0.151140073	0.569694691	1.303046505	2.79381201	2.83548226	2.471471711	1.177473534	3.012975781	3.208057335	3.247273308	2.928689317
AFLA_113940	0.084389459	0.866258176	0.775592375	0.65572763	0.147945754	2.206270664	1.926913205	1.801458728	-0.733485174	-0.412158236	0.220214506	1.747514908	2.646160853	2.770197704	2.327824018	2.218773545	2.858876485	2.925666581	2.965665938	2.384394334
AFLA_117850	0.434021601	1.355033737	0.977537749	1.129757394	0.507267687	1.840483534	1.553012158	1.02207099	-0.5662086	-0.158131991	1.577705207	1.15262206	2.902453085	3.145785547	2.716438527	1.395484479	3.205161843	3.407283642	3.430095425	2.833882541
AFLA_051140	0.384891154	1.415256321	1.100825018	0.977061131	0.45101183	2.373021135	2.412512302	2.412611393	-0.480156934	-0.136696388	0.950589185	1.647188667	2.942706875	3.23247871	2.637536641	2.051658717	3.089917327	3.428731051	3.475667905	2.417151432
AFLA_056850	0.386048334	1.219040507	0.375127008	1.004738343	0.452404151	2.61056322	2.19154449	2.231139137	-0.48155764	-0.137223718	0.527709042	1.608811982	2.813926112	3.013207845	2.382175926	2.350158347	3.07016187	3.174694201	3.23400692	2.497682884
AFLA_103380	0.436014393	0.920708635	1.005631185	0.629556197	0.509578877	2.245533518	1.591384986	1.355239463	-0.56975093	-0.159011481	0.59264008	1.199310434	2.849255155	3.030446983	2.464608317	1.219807802	3.067464176	3.312204033	3.35485084	2.643903774
AFLA_075500	0.376618512	0.812626393	0.874876607	1.015313665	0.441726539	2.544945608	1.96922824	1.84403948	-0.464778307	-0.133285106	1.25812085	-0.632737251	2.661390157	2.882908318	2.214610106	2.313137275	2.832097694	2.951718656	3.041790958	2.416212067
AFLA_103130	0.408487765	1.300123037	0.397009969	0.592122209	0.478135696	2.236627445	1.900720964	1.872977818	-0.519978177	-0.146881208	0.556998631	1.107966036	2.914775398	3.053081815	2.526155748	1.780780526	3.094398678	3.14463367	3.231832551	2.505166466
AFLA_117970	0.37888036	1.669413113	1.405290198	1.212180759	0.444138289	2.052329762	1.881906118	1.856693957	-0.469908819	-0.134163973	0.518244646	1.489062256	3.086807455	3.168732472	2.81620633	2.532611655	3.220730079	3.274723734	3.359594069	2.634742086
AFLA_018770	0.401908304	0.859556827	0.390576211	0.583453428	0.470711027	2.245716233	1.910139215	1.999877632	-0.507673668	-0.144071063	0.548695296	0.230308401	2.746084926	2.907648863	2.141039858	2.459257073	2.945063716	3.081065539	3.14916654	2.104324194
AFLA_100140	0.415485103	1.312696732	0.403835889	1.368021099	0.48614283	2.186567324	1.754033013	1.613428309	-0.532199293	-0.149957207	0.566087562	0.921313379	2.860435365	3.030670792	2.284592284	2.369576746	3.112862833	3.236879935	3.340929903	2.678197883
AFLA_051090	0.426000167	0.904517183	0.999380762	0.616615258	0.498370467	2.275715155	1.089675983	1.349047163	-0.549178679	-0.154709366	0.580205179	0.260801134	2.769318829	2.910161499	2.235301111	2.214062006	2.977694899	3.232648817	3.2714552	2.431587101
AFLA_015420	0.398917334	0.852852783	0.387675589	0.57900551	0.467170109	2.572817337	2.130620091	2.167916078	-0.503382015	0.529426721	0.544527832	0.879022893	3.035218625	3.043032468	2.666162679	1.302681486	3.020268696	3.051299978	3.221995788	2.524948322
AFLA_086880	0.422674007	0.896320502	0.957220493	1.385577816	0.494340513	2.129473155	1.997397411	1.907001927	-0.54524146	-0.153109356	0.575362252	0.657481271	2.794711363	2.991328182	2.406052869	2.340438101	3.136719658	3.3328743	3.382197481	2.498511689
AFLA_061910	0.400855267	0.856480627	0.912108499	0.581672059	0.469393991	2.504600909	2.107404594	2.083490969	-0.506698777	-0.143573414	0.547061225	0.888132052	2.81850877	2.998138209	2.393121579	1.964336681	3.041778754	3.163253286	3.233159539	2.575845822
AFLA_043060	0.420243092	0.89450174	0.408440834	0.608917281	0.491835872	2.190118617	1.579813079	1.544642717	0.379001945	-0.152177348	0.57285163	-0.739895335	2.820050139	2.90037567	2.261964932	2.208254255	2.955829282	3.125620609	3.200902128	1.906632787
AFLA_064260	0.423873402	0.900868401	0.411986365	0.613787825	0.49596194	2.094394177	1.726510414	1.348234244	-0.545176328	-0.153774975	0.577501395	0.263993525	2.661969489	2.667755789	2.455756158	2.213030545	2.611484538	3.246155154	3.261116421	2.817949691
AFLA_044060	0.403222446	0.860568671	0.910252277	0.584825889	0.472076707	2.544613952	1.863050592	2.251306247	-0.511019169	-0.144585586	0.550075715	1.42473971	2.859661575	2.960266975	2.524705128	2.359240983	3.069806188	3.224183747	3.29016614	2.158754795
AFLA_032630	0.402205788	0.858736351	0.908767615	0.583448345	0.470917007	2.421639285	1.596302695	2.039906328	-0.509219227	-0.144147669	0.54876321	1.774841297	2.864354572	3.038070574	2.607302329	1.863824701	3.08330158	3.159137321	3.278962448	2.658051193
AFLA_002600	0.424549672	0.900242801	0.412677861	0.614090045	0.49652401	2.416016979	1.561602929	1.781706922	-0.548450547	-0.153930797	0.577892575	1.173542424	2.915610621	3.052958492	2.535974528	1.774684688	3.097701811	3.219824435	3.251363268	1.840061571
AFLA_100870	0.404817775	0.865370737	0.3934079	0.587567319	0.47408596	2.126993135	1.525377238	0.450807938	-0.512394159	-0.145346756	1.360021519	0.245002831	2.762472347	2.875093784	2.50435143	2.175214711	2.939806084	3.061663189	3.096927134	2.451106716
AFLA_098940	0.384721725	0.825959076	1.119664892	1.243847769	0.450844622	2.721849318	2.227663014	2.097902961	-0.47965474	-0.136637479	0.525888365	1.711355209	2.967896766	3.088601205	2.61062244	2.024595185	3.139611149	3.234615014	3.280666289	2.469291892
AFLA_030100	0.40799872	1.519890399	1.538011353	0.591256855	0.477511647	2.470199698	1.866203724	1.764858908	-0.519612418	-0.146644517	0.556210291	1.504876283	2.948107903	3.093828462	2.709949083	1.309557642	3.148816809	3.298650094	3.323879496	2.56095032
CADAFLAG00013612	-0.396646126	1.057666874	-0.450943466	0.3083548	-0.09778365	0.291236576	0.046000257	-0.192915384	0	0	0.191898872	0	2.163062571	2.442952673	-0.465603454	-1.440892672	2.553987971	2.888079735	1.94535048	0
AFLA_084030	0.432839714	0.917117717	0.42074179	0.625903404	0.506170548	2.010722791	0.545777887	1.390755627	-0.562137894	-0.157680075	0.589044872	0.295061672	2.698412867	2.882749225	2.061120591	2.529938422	3.036708575	3.00096353	3.186721331	2.208578353
AFLA_097690	0.431973489	0.915397306	0.419894018	0.624735616	0.505192228	1.6500655	1.409879325	1.060476864	-0.560095824	-0.157357206	0.587936797	0.738858669	2.340684092	2.70499833	2.402086887	2.300306076	2.973466585	3.245479963	3.162976573	3.179046201
AFLA_052850	0.437787908	0.923742305	0.999995708	0.631924629	0.511592899	2.032726454	1.583587233	1.805119603	-0.573002156	-0.159820397	0.594904469	1.456660572	2.845838799	3.010562177	2.521993944	1.701505646	3.159647346	3.359877997	3.409925961	2.545673058
AFLA_076910	0.387306712	0.830927496	0.37635765	0.562964483	0.45382407	2.462412998	1.900149552	2.096135096	-0.483900907	0.489477393	0.529298525	1.863714444	2.810683155	3.000780183	2.527289607	2.474050782	3.084007163	3.164369383	3.265603344	2.810607029
AFLA_060080	0.386672963	1.423265996	0.375744368	1.405645936	0.453064435	2.394571616	1.950730915	1.998307116	-0.48306037	0.462452228	0.528392789	1.84983	2.958061183	3.104995863	2.655303506	2.240305225	3.212887243	3.44029751	3.42449598	2.782547815
AFLA_084700	0.402113424	0.85839531	0.90254643	1.049133585	0.470794564	2.380722896	1.965763636	1.987518228	-0.509184587	-0.14410164	0.548603414	1.673631848	2.963000658	3.060876826	2.70178619	1.445534852	3.091087996	3.236518313	3.271475763	2.671074714
AFLA_097470	0.379581207	0.81628516	0.368827218	0.552279059	0.444940798	2.385974749	2.126106654	1.969942906	-0.471082971	0.775264235	1.590457891	1.668780047	3.047762651	3.168570043	2.492118001	2.487937266	3.267999639	3.32472506	3.397260333	2.714866256
AFLA_041540	0.417415868	0.886528321	0.947115927	0.604168072	0.488302905	2.225831663	1.759087504	2.057539391	-0.536151125	-0.150763205	0.56848473	1.47827112	2.869209393	3.090339435	2.450992684	1.865230923	3.073785021	3.280649194	3.324341309	2.59976632
AFLA_092990	0.862688007	1.443106225	0.854320495	0.564027968	0.454743876	2.346023206	1.976729325	2.181173221	-0.485438825	-0.138083757	0.530320285	1.483404507	2.948415933	3.072416862	2.66985992	2.279972738	3.134212335	3.267557851	3.305830339	2.742480197
AFLA_097140	0.446816934	0.940933242	0.434405496	1.199620225	0.521971104	1.494457469	1.139455822	0.496751747	-0.589422014	-0.163890683	1.474430136	1.258247799	2.780653654	2.943698952	2.186865808	0.92860382	3.021274863	3.276541849	3.336791912	2.950146744
AFLA_049370	0.42652891	1.57482435	0.953440496	1.380738015	0.498648268	1.377170913	1.767714626	1.736652002	-0.553181914	-0.154745717	0.580133642	1.633857969	2.939595424	3.145533333	2.639945404	1.873671757	3.253637894	3.377345153	3.439610229	2.699331789
AFLA_135530	0.377730359	1.393258484	1.661386144	1.205194253	0.442819735	2.120992149	2.015739272	2.095786889	-0.467980058	-0.133680575	0.516743706	1.62168687	3.034911032	3.164646539	2.689935285	2.398410403	3.233491938	3.346355021	3.403958583	2.61428608
AFLA_033080	0.390658434	1.246537155	0.379617396	0.567749543	0.457727795	2.464072161	1.890031072	2.079352917	-0.489082152	-0.139201878	0.533814882	1.189251172	2.810321923	2.995824192	2.512349659	2.226716772	3.002255833	3.095100202	3.175449797	2.554699625
AFLA_114440	0.40307876	0.860684872	0.391732705	1.067000056	0.471949668	2.357026525	1.994896687	1.442024803	-0.510483454	-0.144537675	0.549977629	1.09045276	2.869426341	3.005200522	2.583866082	2.450184406	3.078781039	3.095446446	3.236825323	2.245234202
AFLA_044410	0.392810736	0.841276257	0.878271007	0.570559409	0.460148303	2.356075188	1.874344789	2.278362263	-0.493090079	-0.140105321	0.996778042	1.282591408	2.875827855	3.084476852	2.610502448	2.464513124	3.049726267	3.174145588	3.267075562	2.498192691
AFLA_094370	0.426234379	0.902685902	0.963161493	1.393118006	0.498396024	1.819535211	2.006453635	1.497995144	-0.551786861	-0.154678106	0.579945086	1.136640771	2.967177954	3.10586086	2.338857411	2.417517767	3.181361786	3.329212055	3.394755362	2.471606486
AFLA_078270	0.386823923	1.212745814	1.56028823	0.5622578	0.453256193	2.519045612	2.156487963	2.022799426	-0.483191892	-0.137531296	0.52863456	1.594700745	2.959206859	3.056262484	2.752708383	2.278117119	3.130510564	3.217398209	3.294867658	2.317854792
AFLA_103750	0.402549114	0.859445999	0.912192643	0.583940782	0.47131752	2.25492647	1.79409559	1.677333584	-0.509759918	-0.14429874	0.549227529	1.508465698	2.89516249	3.043694557	2.619456021	2.15892797	3.08893793	3.200943113	3.211598602	2.663628251
AFLA_054840	0.386750419	1.215592016	0.375816175	0.562179005	0.453179139	2.269765972	2.017651059	2.1150613	-0.483014218	-0.137502746	1.72843047	1.548007656	2.883795829	3.04974997	2.704486133	2.09198585	3.058467201	3.225237977	3.262682462	2.757201432
AFLA_066310	0.417788249	0.887138005	0.945955824	1.094971981	0.488721557	2.35692938	1.844698697	1.815492669	-0.53687239	-0.150923928	0.568950982	1.116641179	2.969817817	2.982729064	2.593026033	1.623812551	3.098045415	3.285704882	3.342912497	2.671480987
AFLA_128120	0.397381478	0.850924535	0.386164498	1.067404534	0.465500534	2.218108429	1.88381387	1.695039046	-0.500055502	-0.142109859	0.542740387	0.216420889	2.760736001	2.853370405	2.437931207	2.224137318	2.945675163	3.064315576	3.169058587	2.594005165
AFLA_079680	0.391008835	0.837931008	0.379965843	0.568088192	0.458083188	2.46151849	2.078084316	1.777195006	-0.490018705	-0.139334813	1.823953424	1.674401188	2.860808337	3.038349122	2.632158195	2.182881458	3.079122353	3.213522276	3.246915674	2.484458793
AFLA_095870	0.389177405	0.834107125	0.378186299	0.997350729	0.455939306	2.297663281	2.044638789	2.133084745	0.245768335	-0.138528506	0.531669283	1.755735065	2.983612804	3.07948835	2.735586655	2.404786523	3.169834686	3.302464375	3.364366168	2.755757606
AFLA_030650	0.371490544	1.163414526	1.074444722	0.541198984	0.868454778	2.4113517	2.183698177	2.371888935	-0.457569167	-0.131061262	0.508620111	1.912909149	2.931042295	3.137715722	2.722333367	2.05726458	3.059478767	3.164022513	3.259812562	2.812198038
AFLA_118390	0.401469026	0.857057321	0.894336461	1.484527886	0.470042383	1.983939881	1.680721053	1.650075415	-0.508171136	-0.143818535	0.547730771	1.858094523	3.072679563	3.08016423	2.556271438	2.551793841	3.255880081	3.144950443	3.307405815	2.55566495
AFLA_030530	0.41648025	0.885759828	0.967130658	0.603178287	0.48732671	2.044722913	1.680622496	2.040917332	-0.533742643	-0.150389728	0.567492313	0.237405595	2.84264671	2.914161865	2.322071813	2.0510792	2.999287397	3.192956212	3.254189175	2.426742926
AFLA_071560	0.422651873	0.897749595	0.410812285	0.611797002	0.494450006	2.143152989	1.580224807	1.345065197	-0.544292091	-0.153126117	0.575658071	0.265072594	2.674484334	2.910681302	2.412277815	2.239104578	2.917100355	3.187933618	3.217306409	2.24985406
AFLA_004770	-0.120039569	0.308565119	0.318012931	0.459381482	-0.056069109	2.18321014	1.706581035	1.732564189	-0.945226104	-0.620526544	0.4335289	1.194060802	2.438352263	2.529480017	2.074241874	1.925521609	2.591696453	2.704303734	2.747682185	2.130913363
AFLA_047320	0.397516263	0.850802783	0.386301262	1.060122098	0.465618508	2.622009358	1.799734676	1.960723294	-0.500563745	-0.142153766	0.542829555	0.631957539	2.798595545	2.918329257	2.398397271	1.675383075	2.964384987	3.080955557	3.180964285	2.699407719
AFLA_013980	0.410108871	0.872936695	0.398600652	1.067422332	0.479927382	2.481479482	1.938522459	1.775310466	-0.523317098	0.892706535	0.55895518	0.616124983	2.893105406	3.098436798	2.62607335	2.01546085	3.13273728	3.267416678	3.347980501	2.7567079
AFLA_027360	0.407214433	0.868894641	0.39575859	0.590575426	0.47674164	2.355806	1.758062979	1.890312554	-0.517254432	-0.146352655	0.555493121	0.664973089	2.659113432	2.828955961	2.402764332	1.972895458	2.942275496	3.172421526	3.207732337	2.713052537
AFLA_046900	0.42849404	0.909745643	1.02109517	0.620198407	0.501279723	2.30996078	1.614630263	1.930130046	-0.553322305	-0.155822473	0.583581191	0.28612804	2.602419006	2.960866615	2.636523626	0.252051664	2.971593852	3.124522033	3.15501744	1.668131805
AFLA_068730	0.416096634	0.886707536	0.404397566	0.603210532	0.487078091	2.388418576	1.363179212	1.021875527	-0.531196355	-0.150356334	0.567430808	0.702900206	2.61112023	2.883440558	2.474549822	2.112037903	2.990836276	3.155858855	3.21743292	2.482467702
AFLA_134630	0.417945698	1.318208807	0.40624414	1.097089547	0.48890696	2.337578769	1.652515861	1.818815707	-0.537112442	-0.150994998	0.569168015	1.629957664	2.888871262	3.092093198	2.596471725	1.51001603	3.120336364	3.285475228	3.30897043	2.475862272
AFLA_092310	0.421386424	0.894270831	0.409592655	1.112974205	0.49289767	2.283386129	1.871713021	2.035365925	-0.542710115	-0.152550239	0.573761827	1.290835273	2.833861689	3.008658105	2.517854564	1.532656332	3.080027864	3.269071287	3.336641284	2.430351625
AFLA_017120	0.443968037	1.423277282	0.431614928	1.198094646	0.518787116	1.831225262	1.138141069	1.611184795	-0.583400158	-0.162648671	0.60322618	0.291333946	2.754989021	2.9471603	2.230508477	0.928171844	2.99885145	3.210523653	3.344412239	2.627470234
AFLA_019770	0.407538314	0.86906541	0.396080658	0.590889692	0.477070333	2.295283455	1.966691574	1.940000955	-0.518147331	-0.146476888	0.555814719	1.113622342	2.736339095	2.957562086	2.355005464	2.307358227	3.037435009	3.183581109	3.23549972	2.359209956
AFLA_076670	0.378285979	1.186304726	0.367562003	0.973307679	0.443470252	2.552783446	2.218428338	2.118989049	-0.468826375	-0.133916909	1.503392347	1.379443318	2.950576843	3.078628131	2.616016145	2.26406039	3.102121554	3.224449796	3.235714793	2.646353362
AFLA_101690	0.413710493	1.570014698	0.402102917	0.599300134	0.484126307	2.1633328	1.041923025	1.627271315	-0.529075966	-0.149164329	0.563819569	1.279414797	2.858354472	2.974056649	2.499259333	2.105378567	3.060661515	3.220013237	3.228508568	2.528858222
AFLA_028360	0.956861932	0.889201639	0.40700747	1.09753909	0.489845288	2.228260068	1.323726878	1.478163117	-0.538089802	-0.15137848	0.570273482	1.560247473	2.875125348	2.895284591	2.467402323	2.507082728	3.106314655	3.325688986	3.353707123	2.693393794
AFLA_043680	0.411268771	0.875167097	0.926497487	0.595756082	0.481264024	2.193139866	1.949678449	1.697928891	-0.525291962	-0.14807165	1.643921474	0.89810613	2.89761678	2.971009818	2.623868298	1.833499427	3.117366376	3.292393597	3.31652467	2.81672419
AFLA_076980	0.053771089	0.506714099	0.042562832	0.233384548	0.121830468	2.133110194	1.361243867	1.330974193	-0.844072937	-0.485680525	0.198989016	1.08518105	2.438918825	2.616247306	2.188376733	1.936956388	2.642287036	2.80159822	2.843678778	2.082253275
AFLA_043480	1.072480505	0.951506547	0.440063026	0.652298965	0.528595981	2.291989149	1.156223967	1.108380852	-0.600288036	-0.166529382	0.614263834	0.29843998	2.679220557	2.702961894	2.295824494	2.040604226	2.956848675	3.346190052	3.378760085	2.432501366
AFLA_004590	0.419736361	1.322764513	0.407991905	0.607312631	0.490949922	1.888517543	1.853673122	1.625100044	-0.540354191	-0.151780164	1.3553235	1.124868625	2.937603543	2.97572723	2.611456425	2.103696073	3.104343812	3.310196014	3.335705011	2.612430239
AFLA_092730	0.089602629	0.848060584	0.927811358	1.160826095	0.151745623	2.315220454	1.859490785	1.855363666	-0.703255929	-0.393461726	0.222482155	1.590629845	2.685056607	2.817473543	2.406118463	2.185695866	2.85294604	2.96833273	3.022449565	2.477456936
AFLA_123580	0.419301097	1.337442498	0.968424225	0.606932634	0.490522165	1.583618309	1.058163075	1.760333396	-0.539019802	-0.151616315	0.571081389	0.682367162	2.783334742	2.904863372	2.386815909	2.480534342	3.088683193	3.192225591	3.285878492	2.714904573
AFLA_113920	0.385813859	1.230684919	0.374892938	0.561096626	0.452172607	2.492351821	1.867941916	2.116811742	-0.480891463	-0.137137256	0.527491815	1.453143685	2.828732516	2.962441022	2.547593822	2.311858337	2.977812577	3.109385179	3.150805475	2.506947996
AFLA_137440	0.342933177	0.931552896	0.334484465	0.0304629	-0.080760437	1.843597948	1.113498056	1.35837895	-1.045608635	-0.687181072	-0.003826904	0.622100504	2.370361729	2.513664645	2.007716346	1.79049688	2.553914973	2.730058495	2.785212187	2.239532692
AFLA_098240	0.432314033	1.366873712	0.42026355	1.14320536	0.505332545	2.08262876	1.083613104	1.884458838	-0.563134507	-0.157346397	0.58780377	1.448098665	2.920848539	3.096322865	2.724034896	1.41750883	3.089045523	3.216168915	3.388427041	2.184570473
AFLA_004700	0.401872333	0.858845674	0.927046436	0.583210302	0.470606483	2.366769775	1.889487775	1.258793873	-0.508095881	-0.144031014	0.5484983	0.64361738	2.794156951	2.979935778	2.533178797	2.308811548	3.004413155	3.117405873	3.177478325	2.467702601
AFLA_002320	0.411629024	0.876082085	0.400078667	1.083325627	0.481701073	2.381105061	1.963778808	1.800245647	-0.525736559	-0.148238113	0.561011806	1.462630245	2.855648459	3.072732437	2.431970523	2.304716554	3.063367047	3.242072846	3.286688147	2.199976743
AFLA_136410	0.420457828	0.892351934	0.953560681	1.103103022	0.491815359	2.296155418	1.768836337	1.627664834	-0.541191578	-0.15213554	0.572507856	1.274049337	2.915483004	2.914510219	2.773628565	1.635114404	3.129200017	3.302389139	3.35634506	2.633550949
AFLA_103280	0.408150235	1.286885852	0.920218822	0.591522103	0.477704017	2.440894669	1.806026961	1.688792504	-0.519735275	-0.146717127	0.556452296	1.518571248	2.918143844	3.01447441	2.646330236	2.053543703	3.13089304	3.237228898	3.308151736	2.481808341
AFLA_048070	0.381215602	0.820091117	0.370409841	0.554757515	0.446891903	2.540897508	1.942333388	1.99707969	-0.473224185	-0.135184825	0.975093434	1.65432073	2.81476131	2.962428461	2.493415771	2.34554581	3.002680105	3.0716485	3.14842744	2.726561123
GRMZM2G380284	0.574696094	1.757968494	1.342169818	0.814817191	0.666869077	2.439642525	1.801267908	0.636059692	1.472698345	-0.225619638	0.769592529	-1.260938346	1.692607146	2.930614268	1.950654705	2.987222137	3.01526156	3.041976876	3.268543995	1.771306316
AFLA_078300	0.428684148	0.907789041	0.989445426	0.619733575	0.501255908	2.22095624	1.82146755	1.790700331	-0.555785226	-0.155783042	1.112158899	0.701041665	2.803107324	2.945933519	2.473765194	0.872484446	3.063924148	3.258508575	3.348507474	2.644724858
AFLA_039790	0.410815647	0.875300838	0.399274876	0.595429051	0.480841028	2.4747367	1.657234713	1.624842504	-0.523750213	-0.14791111	0.560122173	1.133160723	2.79063827	2.878088554	2.508117292	1.805786347	2.992634221	3.173195909	3.240250907	2.570632325
AFLA_098470	0.440210969	0.927987338	1.009706187	1.161882125	0.514335786	2.289558898	2.013295576	1.985159507	0.366611998	-0.160878436	0.597987125	0.247529778	2.916701441	3.091603663	2.452365562	0.259904709	3.185882111	3.343325141	3.369246676	2.144228907
AFLA_125860	0.390648286	1.445815304	0.855755395	0.567453051	0.457623031	2.163346131	2.205406864	2.058552105	-0.489802301	-0.139155264	1.540606451	1.543903114	2.998324838	3.224280195	2.727256914	2.135003509	3.143271577	3.297410757	3.351985237	2.513756135
AFLA_071450	0.426236696	0.903159546	0.414326374	1.133917453	0.498435687	2.559055034	1.368905234	1.527516816	-0.551637251	-0.154670649	0.580040564	1.17366894	2.907545904	3.090618695	2.481107175	1.980569398	3.135566214	3.214653372	3.269496644	1.677419787
AFLA_048790	0.399928355	0.854683349	0.907085104	0.580377886	0.468324168	2.220451484	1.59408303	1.561721018	-0.505158636	-0.14317035	0.545834963	1.811824515	2.992663496	2.980320107	2.490635639	2.416146292	3.112410921	3.136640568	3.206518818	2.56752264
AFLA_061070	0.403538235	0.862275766	0.392170268	0.585596212	0.472548812	2.243668789	0.509895233	1.718301369	-0.510722104	-0.144764707	1.057759606	1.47479865	2.791618703	2.993967683	2.422890314	1.501130856	2.921340564	3.067132137	3.069545096	3.012895581
AFLA_085940	0.405404874	0.864744212	0.394005086	1.067877905	0.474589869	2.394105938	2.084244655	1.914906087	-0.514712243	-0.145536029	0.552949421	1.522316027	2.921097134	3.020505378	2.504158715	1.760033392	3.050307197	3.195888938	3.257329714	2.438267865
AFLA_025930	0.422412351	0.896740928	0.410586532	0.611301387	1.046337374	2.49773683	2.257803545	1.785225496	-0.544271032	-0.153003213	0.575216611	0.250252026	2.73778565	2.724743176	2.211526337	1.410838117	2.87450917	3.257198579	3.280806582	2.427529041
AFLA_119630	0.417683673	0.887219893	1.452696884	0.604594034	0.488629045	2.201927124	1.768652701	1.48555831	-0.536472646	-0.150888511	0.568879362	0.936120041	2.856737358	2.992899872	2.586790589	1.933103275	3.082716108	3.269075409	3.296571536	2.628024148
AFLA_131210	0.413494691	0.880477624	0.401884847	0.59916353	0.483931142	2.310450073	1.944395615	1.753173291	-0.528288615	-0.149090258	0.56366171	0.683029492	2.811255003	2.979370109	2.462053955	1.824699921	3.02916066	3.173169669	3.183243045	2.139992101
AFLA_137680	0.391700126	1.631892548	0.380639406	1.021534042	0.458879946	2.558104658	2.084553935	1.946458001	-0.491163667	-0.139631755	0.535073893	1.374498871	2.918169425	2.975557135	2.397861955	2.330060833	3.074407979	3.17347245	3.26316292	2.495528777
AFLA_014690	0.383600792	1.204588744	0.846764077	1.244501752	0.449566823	2.673818194	2.145234916	2.098619985	-0.477713523	-0.136164689	0.52444327	1.405221129	2.922606344	3.075321727	2.592522542	2.139300773	3.132742539	3.161331874	3.266549033	2.629936258
AFLA_132180	0.426640421	0.904179307	0.414716209	0.61697277	0.49892519	1.753207492	1.714331782	1.793421477	-0.552142946	-0.154860736	0.580630285	0.988386907	2.794822733	3.026212743	2.382475097	2.042458969	3.041527308	3.221842302	3.294670172	2.436810909
AFLA_032770	0.404550101	0.863201027	1.212644683	0.58669668	0.473614597	2.241023486	2.039953074	2.095703739	-0.513195916	-0.145166861	0.551845345	0.896155999	2.882636729	3.039795532	2.41959823	1.976316987	3.099813884	3.181680943	3.231055935	2.549265739
AFLA_110780	0.414071817	0.88115097	0.402453457	1.38454982	0.48455315	2.128181366	1.934515354	1.906763371	-0.529610805	-0.149327598	1.077280087	0.227954936	2.854797008	3.012149851	2.420792006	1.372507088	3.087815137	3.145381049	3.24221016	2.427387082
AFLA_068310	0.410582024	0.874262766	1.232063376	0.594926222	0.480513572	2.41751101	2.017489311	1.800338273	-0.523807385	-0.147785688	0.559676218	0.915005952	2.89440666	3.005882497	2.495234769	1.905584884	3.080871118	3.213710851	3.276158037	2.433027068
AFLA_112700	0.36574352	1.148725202	1.059948221	0.938889269	0.429082976	2.658524043	2.210659712	2.08537979	-0.448100547	-0.128663742	0.501118989	1.976625951	2.885781839	2.963556803	2.672399662	2.318168223	3.079178604	3.126785972	3.219660759	2.819719429
AFLA_036600	0.063856738	0.524180316	0.052423253	0.719013765	0.133235874	1.940653442	1.688894118	1.498812539	-0.86085493	-0.489332173	0.692096145	1.086448601	2.570137647	2.743329646	2.268059365	1.73494073	2.780350422	2.912570422	2.963881954	2.032379151
AFLA_055980	0.391564778	0.839326245	0.38050294	1.031574688	0.458755597	2.474273949	2.132633764	1.96350217	-0.490706787	-0.139584927	0.534970584	1.472583951	2.890091344	3.037560413	2.619266877	1.964986422	3.057752844	3.098723208	3.15632975	2.394923017
AFLA_071510	0.402134265	1.27233788	0.390816334	1.054687584	0.4708343	2.3554752	1.860194864	1.94905875	-0.509102017	-0.144116325	0.548668242	1.570676907	2.925179607	3.096173277	2.65557712	1.740168576	3.083629659	3.20048441	3.22545715	2.490138583
AFLA_055260	0.416940194	0.886756315	0.405246961	0.603851976	0.48786789	2.23020212	1.795682349	1.85470871	-0.534442487	-0.150597412	0.568125216	0.690957306	2.788235743	2.937469025	2.460402945	1.837023326	2.92904516	3.205686191	3.239618953	2.351487335
AFLA_132670	0.437781802	1.399369631	1.340939983	0.632508432	0.51178635	1.658944068	1.418051837	1.580840241	-0.571068463	-0.159942081	0.595360153	0.270255971	2.84353631	3.070591657	2.455924882	1.242810706	3.066214066	3.269135822	3.315720881	2.341819037
AFLA_045950	0.908891526	1.260870468	0.384218517	1.313268123	0.46313072	2.323296145	1.690813457	2.026842417	-0.497155857	-0.141220395	0.53995702	0.189520452	2.865665651	2.913052509	2.578960926	2.381515191	3.035581949	3.163274126	3.174851277	2.35935101
AFLA_099210	0.090000998	1.569319443	0.948129901	1.059498864	0.570540499	1.621905384	1.592582676	1.427633882	-0.729126422	-0.407234887	0.225970936	1.101506887	2.882141915	2.944192177	2.437812522	2.244942625	2.994662245	3.007817453	3.090917657	2.453964669
AFLA_067010	0.403860381	1.269735111	0.904180962	1.051210863	0.472785448	2.123761832	1.853572254	2.166512308	-0.512293294	-0.144853644	0.550854329	1.413382069	2.913501026	3.202370093	2.761946342	1.655581781	3.060431227	3.26024776	3.261226373	2.682338689
AFLA_090250	0.414302363	0.881829343	0.402673347	0.600242161	0.484849633	2.328114199	1.862908882	1.491909061	-0.529652364	-0.149459307	0.564693879	1.648271176	2.760587265	2.93936734	2.38813484	1.525612935	2.960296445	3.18261201	3.284728135	2.717439015
AFLA_102010	0.400039317	1.466979652	1.148480061	1.450909237	0.46835952	1.447724636	1.729405956	1.613175851	-0.506078319	-0.143178133	1.561867693	1.617802925	3.114622972	3.084465527	2.681471231	2.234636672	3.263537674	3.486374425	3.484727623	2.889284106
AFLA_009170	0.375654014	1.174643205	0.364996169	1.50597996	0.440446117	2.69441467	2.09934866	1.966381501	-0.464482858	-0.132807098	1.486869101	1.361080489	2.910853345	3.026053157	2.585264822	2.448682328	3.096750373	3.234079512	3.316199691	2.684065439
AFLA_106800	0.409480251	1.293545362	0.397983699	1.34666334	0.479233542	2.193259662	1.729084719	1.589358562	-0.522016591	-0.14729834	0.558198754	1.353614692	3.015533075	3.049874227	2.542913458	2.127846983	3.120925602	3.202914133	3.286184702	2.520760463
AFLA_048650	0.383780941	0.824066022	1.101587722	0.977068238	0.449752556	2.592057742	2.122448818	2.1847515	-0.47815895	1.006619281	0.52462859	0.954334555	3.076197485	3.195059709	2.746523697	2.303687793	3.232631418	3.355211107	3.382840899	2.426236497
AFLA_106980	0.396718092	0.849555532	0.385519464	0.576225673	0.46472677	2.4781557	1.61140079	1.848952074	-0.499019938	-0.141819372	0.541843542	0.904886705	2.78297667	2.853054857	2.416959108	2.486446277	2.883624202	3.102447397	3.177226776	2.355883642
AFLA_111100	0.081657616	0.833818509	1.227434759	1.14323704	0.143477548	2.255602784	1.87108559	2.001521725	-0.705937605	-0.39846957	0.213860553	1.588641971	2.695354574	2.816536998	2.397877508	2.051442793	2.853781997	2.992621969	3.067985336	2.395590605
AFLA_080320	0.40272259	1.253922778	1.610441827	1.296742964	0.471440428	2.215683206	1.888418539	1.726220068	-0.510682246	-0.144337795	0.549275289	1.383816863	2.975991571	3.034663836	2.586847599	2.2267229	3.223725507	3.342342528	3.41467103	2.793091445
AFLA_067530	0.410862088	1.323980332	0.399314174	0.595618616	0.480935432	1.571318377	1.337903387	1.494760912	-0.523510787	-0.147947464	0.560280251	0.680940895	2.747517151	2.795238376	2.372125211	2.563373063	3.042583369	3.099508362	3.206184725	2.688983626
AFLA_046090	0.407396894	0.868776681	0.93620134	0.590687887	0.476905686	2.340591629	2.145847524	1.938352792	-0.517921064	-0.14641437	0.555624257	0.920659211	2.794826	2.959543121	2.601144402	1.344992219	3.034153044	3.178338616	3.226957075	2.482866804
AFLA_040450	0.899774031	1.491297682	0.387020901	0.577974261	0.466361194	2.421392726	1.894892412	1.868117342	-0.502472161	-0.14243257	0.543565801	1.746333754	2.869120069	3.095018684	2.571817423	2.232628689	3.047158372	3.237573664	3.285776397	2.497550596
AFLA_046050	0.394647541	0.845531898	0.383502646	0.573331939	0.462336063	2.448790256	1.789480062	1.565098136	-0.495610053	-0.140923259	0.539102131	1.335276301	2.766414238	2.936874434	2.438564699	2.327263616	2.982132697	3.070692766	3.165898096	2.548364247
AFLA_066990	0.401008089	1.258907608	0.894163918	1.040852854	0.469517296	2.546979496	1.574751626	1.926579247	-0.507351592	-0.143620524	0.547137375	1.707137687	2.935362387	3.090452498	2.427810859	2.359756994	3.128824187	3.273613215	3.307624126	2.516841507
AFLA_079400	0.398506099	1.247692276	1.166269592	1.030008397	0.466631025	2.585985604	2.024204534	1.855669551	-0.503231843	-0.142526111	0.543832499	1.460423443	2.928574755	3.039294988	2.603755412	2.112445101	3.157488203	3.258081432	3.354647633	2.598240133
AFLA_074940	0.906839198	1.880216428	1.182621605	1.3109721	0.482558307	2.037221166	1.443708995	1.815808996	0.264544416	-0.148560638	0.561865672	0.574995969	3.002323123	3.353500292	2.883620953	1.434843684	3.277375195	3.570958489	3.551456713	2.770621544
AFLA_044300	0.418820394	0.889396012	0.407093037	1.107780698	0.489938126	2.210721065	1.776940006	1.973114875	-0.538432121	0.573446872	0.570376322	0.221168858	2.885483856	3.009364385	2.497139558	1.883977152	3.077657667	3.251732646	3.295146425	2.493518613
AFLA_082550	0.391982398	0.840712902	0.380901534	0.569715299	0.459294118	2.454589605	1.5910307	1.990838625	-0.490968645	0.534873597	0.535657169	0.201993605	2.792191486	2.975924993	2.475219548	2.253538963	2.983536881	3.02982458	3.114347037	2.553858794
AFLA_035150	0.401359069	1.271108402	0.390059523	0.582301081	0.469951157	2.473653944	1.700904272	2.076243206	-0.50772245	-0.143783276	1.02700296	1.32717295	2.898063716	3.042241462	2.306751056	2.381187217	3.077198616	3.182659352	3.254462221	2.401573392
AFLA_135340	0.407491524	1.296428061	1.227108499	0.590754114	0.476993352	2.524686161	2.010906006	2.07564391	-0.518246664	-0.146447436	0.555698391	0.640991563	2.82914235	2.982672627	2.530693334	1.337701562	3.037722183	3.192070072	3.257132466	2.376962319
AFLA_003670	0.411526025	0.876909451	0.39996355	0.596490434	0.481683678	2.437172792	1.668950714	2.157783127	-0.524770827	-0.148232494	0.561115844	0.953423432	2.781683962	2.948134124	2.621823384	1.376350854	2.991749289	3.162898478	3.183958	1.986998456
AFLA_052910	0.414626924	1.73471156	0.403000243	1.097857256	1.010796114	2.440774217	1.985977024	1.896062203	-0.530877198	-0.149556339	0.564956906	0.217216111	2.879305083	3.023826505	2.217729771	1.630948248	3.107499797	3.203080601	3.274143204	2.191455275
AFLA_117670	0.424515039	1.596270963	0.412651223	1.121667104	0.496435413	2.193479629	1.06252345	1.854528631	-0.548781263	-0.153895934	0.577731794	1.419609458	3.006485683	3.076174193	2.54301072	2.05766964	3.28744718	3.177657629	3.241469354	1.718731139
AFLA_122640	0.392060429	0.839980014	0.380990105	0.569559163	0.459297733	2.503148304	2.149096286	1.788315008	-0.491742601	0.50630443	0.535555199	1.526805244	2.910710138	3.046819063	2.675811889	2.231292802	3.065733611	3.178529904	3.203167078	2.533817441
AFLA_079830	0.410444348	1.294700549	1.221290848	1.075092501	0.480330035	2.160528018	2.1317372	1.861244591	-0.523765979	-0.147715738	0.559435709	0.629088835	2.859663251	3.079591329	2.645241328	1.768554811	3.065084078	3.269485817	3.300421968	2.593609978
AFLA_015780	0.376610267	1.38522085	1.25322297	1.197097794	0.868929733	2.61664189	2.033587844	1.916745711	-0.466231472	-0.133199699	0.927166195	1.264151282	2.954365291	3.163443284	2.744306704	1.873074558	3.208165552	3.489022208	3.47320205	2.761507271
AFLA_000750	0.417711148	0.888262095	0.405997816	0.604931362	0.48875867	2.110301124	1.801312474	1.659754796	-0.535746332	-0.15093918	0.569147434	0.695861222	2.621864019	3.064864139	2.160336107	2.06377455	3.067812104	3.14212525	3.199132526	2.540465705
AFLA_055800	0.38595657	1.218036415	0.375037764	1.436556261	0.452297236	2.505189449	2.056858284	1.961271038	-0.481414862	-0.137184165	0.527585236	1.696519443	2.820502385	2.974123234	2.599865462	2.231143936	3.067039007	3.184866263	3.245157648	2.643035014
AFLA_041760	0.427422296	0.906392491	0.415467749	1.155970567	0.49989675	1.776112613	0.539050257	1.55912187	-0.552934461	-0.155238228	0.581828128	0.731645552	2.746585037	2.924699893	2.51797668	2.016360399	3.057488241	3.104148204	3.261627497	2.397095887
AFLA_027040	0.782392043	0.776654356	0.348098816	0.913624836	0.420558507	2.665162096	2.246347513	2.148818982	-0.436098473	-0.125585622	1.598284604	1.989523675	2.942293953	3.019504469	2.595145814	2.588776471	3.074736477	3.196737956	3.217043246	2.594540788
AFLA_022250	0.400574566	0.856219379	0.38928598	0.581386109	0.469107675	2.54138709	1.595888111	1.895052585	-0.505808473	0.530713912	0.54677413	1.070450412	2.77769957	2.942650128	2.606663413	2.605766435	3.058942546	3.160534716	3.277275808	2.467757023
AFLA_090920	0.408594867	0.871255618	0.397107832	0.592407387	0.478303692	2.189454145	1.320802525	1.727460468	-0.519813292	-0.146945604	0.557245425	1.38749342	2.782054089	2.901821004	2.433585191	2.320921353	3.042384718	3.147743883	3.22239883	2.478365805
AFLA_050830	0.402945569	0.860513292	0.391601718	1.068434014	0.471804478	2.412744893	1.723552059	1.781235306	-0.510195877	-0.144482902	0.549821654	1.093326053	2.783119848	2.977157938	2.380844523	2.452683346	3.037834969	3.14544333	3.231695715	2.418910979
AFLA_006660	0.414368332	0.881862871	0.402740322	0.600289917	0.484908913	2.213895605	1.531984723	1.496834918	-0.530006471	-0.149463844	0.564745107	1.29318865	2.854927853	3.012429713	2.598822482	2.118771385	2.973065779	3.186734119	3.219007717	2.209909052
AFLA_130370	0.396510803	0.848155933	0.385331757	1.300313992	0.464389733	2.432448506	1.760594481	1.537050572	-0.499415147	-0.141692424	1.00920715	1.602137218	2.886862112	3.024991888	2.562688469	2.36506019	3.065828622	3.165248248	3.279666219	2.692862942
AFLA_135820	0.388615078	0.833967662	0.377624459	1.02616567	0.455386409	2.180246168	1.934328038	1.908642206	-0.48560854	-0.138330331	0.531151951	1.387651312	2.806004575	2.961969297	2.40673102	2.549069916	3.007713809	3.092348255	3.158641761	2.711195032
AFLA_027240	0.979532874	1.594320631	0.970905953	0.610878234	0.493871426	1.98890462	1.352133316	0.469820836	-0.544523815	-0.15290586	0.574850172	1.828967697	2.815631386	2.753501474	2.426969847	1.178623461	3.098858871	3.216629673	3.195214179	3.225314598
AFLA_129860	0.39566625	1.267598757	0.384498488	0.57468054	0.463487749	2.193082914	1.85967598	1.759134001	-0.497472783	-0.141354332	0.540392728	1.07600005	2.801361722	2.972273858	2.399255655	2.240165538	3.014725475	3.099224444	3.151816469	2.728068209
AFLA_083240	-0.1385656	0.692418507	-0.149600858	0.907556115	0.390708533	1.922666623	1.528610136	1.736970893	-1.019762324	-0.668788616	0.004471644	1.165639472	2.31172255	2.608485413	2.189467796	1.306899374	2.568853755	2.746035481	2.823252058	1.906669119
AFLA_022650	0.398680264	1.245340977	0.387455365	1.027411499	0.466823563	2.119709761	1.978046129	2.09952785	-0.50358528	-0.142598414	1.577342846	1.865980902	2.943547797	3.097016235	2.679655965	1.913540491	3.152173401	3.314339519	3.360636193	2.59393633
AFLA_109090	0.400220882	0.855667336	0.388941298	0.580911784	0.468702793	2.391039271	1.805871542	1.689143453	-0.505331686	-0.143313364	0.546319143	1.591541847	2.742612229	2.90153629	2.405306362	2.144977024	2.966292062	3.160995406	3.203529834	2.647113603
AFLA_017100	0.352064517	1.098501393	1.303955964	0.514424472	0.413366252	2.458188127	2.357401953	2.201591454	-0.426039968	-0.123010096	1.689135386	1.774250883	3.007049032	3.165925377	2.657577326	2.472496657	3.150873479	3.190916889	3.259670838	2.593424857
AFLA_131290	0.389875466	0.835562799	0.863059077	0.566447354	0.45675499	2.360389108	2.148076907	2.004268914	-0.488357562	-0.138831779	1.868477345	1.429992759	2.92118009	3.049885107	2.543865032	2.294423287	3.111315108	3.2419479	3.29438029	2.552861643
AFLA_133330	0.412122852	0.8775085	0.400551467	1.090751614	0.482325678	2.185908548	1.507271002	1.613542256	-0.52602351	-0.148496565	0.561790214	1.624990913	2.770082645	2.964481127	2.570047748	2.182877944	3.07632282	3.200139035	3.297032481	2.563893262
AFLA_015290	0.414027685	0.880824455	0.402412345	1.367453565	0.484487271	2.305243247	1.645698706	1.471506607	-0.529525006	-0.149323195	0.564222498	1.785596557	2.787425021	2.872072905	2.471585144	2.090170048	3.077821524	3.241448976	3.337549209	2.690743834
AFLA_015090	0.409604671	0.872087558	0.398107666	0.593477586	0.479358099	2.426919328	1.940832746	1.777655782	0.300567642	-0.147346049	0.558318157	1.081959289	2.937734787	3.076145588	2.504297005	2.316200513	3.134011047	3.26227182	3.318025752	2.663644855
AFLA_134770	0.418539073	0.889764355	0.4068058	0.606055951	0.489703978	1.998751357	1.360218839	1.320978407	-0.537236295	-0.151302242	0.57021842	1.169725701	2.895730002	2.919438835	2.400904249	2.066715509	3.094273886	3.13962853	3.209402988	2.485550638
AFLA_096050	0.446890197	0.941998194	0.434463113	1.212643699	0.522149359	1.961654058	1.152619741	0.496892823	-0.58874358	-0.16396587	0.60706996	0.787696942	2.637083944	2.813642203	1.59575631	1.79112472	3.080429428	3.1988795	3.240555417	2.926469729
AFLA_112990	0.394988742	1.283164421	0.383824649	0.574026778	0.462801162	2.032784681	1.728543675	1.69849063	-0.495634915	-0.141098056	0.53972266	0.223932916	2.656718989	2.88196317	2.510174551	2.180629711	2.902786814	3.043539894	3.105401195	2.584947176
AFLA_015710	0.426102521	1.341339622	0.968201342	0.61596008	0.498218522	2.18764662	1.789793436	1.923135181	-0.551907154	-0.15458585	0.579715767	1.508217023	2.885052704	3.168351229	2.49905049	1.65583025	3.176619469	3.290910402	3.340227326	2.220186825
AFLA_051550	0.399871247	0.855466696	0.388593891	0.580567141	0.468346134	2.305405552	1.89197426	1.593812205	-0.504393866	-0.143179494	0.545967749	0.917773269	2.769840257	2.905833969	2.405598031	2.067740093	2.95486718	3.117020757	3.145158104	2.603017246
AFLA_003910	0.40034933	1.261306893	0.89737505	1.043694286	0.468774875	2.469404827	1.843092587	1.931665154	-0.506122633	-0.143340375	0.546308404	1.195312914	2.903356337	3.041648688	2.443905693	2.324097002	3.128604768	3.230842789	3.281387252	2.590339457
AFLA_082810	0.408624765	1.290577366	0.923996792	0.592191972	0.478254084	2.461400901	1.61808839	1.782720038	-0.520515367	-0.146926028	0.557085732	1.70753619	2.90455019	3.039406399	2.464884123	1.982720258	3.083752189	3.235666708	3.300384383	2.542222189
AFLA_034030	0.405259913	0.864645712	0.393861256	1.07188187	0.474440558	2.03277201	1.727714349	1.697270283	-0.514331154	-0.145479621	0.552800294	1.598558688	2.887179135	3.000306048	2.660290977	2.095465441	3.032056248	3.145723918	3.253890614	2.558639712
AFLA_110900	0.429950957	0.910500958	0.417942503	1.154979057	0.502735952	2.403724408	1.734428801	1.701743524	-0.557942383	-0.156340895	0.584985789	0.72506933	2.863166809	3.08470176	2.482086587	1.437056914	3.097906797	3.176858199	3.239791454	1.342353318
AFLA_018370	0.389186682	0.834555586	1.474209525	1.012082687	0.455995575	2.639097722	2.244341884	2.133350495	-0.486915028	-0.138557478	0.531787961	1.153812212	2.937617703	3.027758657	2.551147603	2.001887293	3.100902705	3.19821379	3.226245499	2.399292211
AFLA_093660	0.392952812	1.250718106	0.381856794	1.035474922	0.460345586	2.344002296	2.193609762	2.298965567	-0.49307836	-0.140178532	0.536778313	1.192078827	2.847291556	3.218306399	2.934525602	2.171424424	2.922868275	2.974783112	3.087935694	1.69707631
AFLA_018670	0.413340118	0.880657034	0.970884371	1.117664814	0.483800053	2.294888063	1.795662667	1.511040175	-0.527657063	-0.1490406	0.563569261	0.695977794	2.824837574	2.984740736	2.541578832	0.242887062	2.89301169	3.1032064	3.18151426	2.384652983
AFLA_092820	0.399916437	0.854544056	1.192069779	1.049251764	0.468299046	2.427038554	1.913783951	1.824744271	-0.505224415	-0.143160962	0.545792217	0.874115245	2.84766876	3.017686393	2.591357566	2.374197056	3.081537368	3.190848923	3.249189298	2.434965925
AFLA_003890	0.382572936	1.424520893	1.112699909	1.236639688	0.44838242	2.587922418	2.15792286	2.232600078	-0.476028878	-0.135727014	0.523087997	1.223679345	2.876752811	3.077597356	2.464478631	2.408984183	3.110021896	3.254422172	3.281499908	2.583994215
AFLA_011800	0.411011053	0.874730567	0.399478882	1.347178785	0.480972792	2.123028104	1.950550576	1.449224007	-0.524809464	-0.147960565	1.508885868	1.352857694	2.938085932	3.050927038	2.645038006	1.596350106	3.097985288	3.265128687	3.309665313	2.750711388
AFLA_137750	0.402039259	0.858618827	0.914063551	0.583277647	0.470744993	2.382217676	1.604188596	2.005828384	-0.508787945	-0.144082814	0.548590774	1.64063296	2.836387074	2.886234182	2.608987385	1.967370207	3.034067639	3.181484067	3.261831615	2.651164392
AFLA_051040	0.962109104	1.327964599	1.252249329	1.380615787	0.497996612	2.391018527	1.044711899	1.48394665	-0.552102464	-0.154493339	0.579400158	1.119792328	2.944098844	3.076085796	2.662275701	1.982717011	3.173736634	3.388118456	3.445909399	2.611281271
AFLA_069280	0.422154747	0.89734325	0.410319705	0.611274671	0.493932971	1.438100941	1.091380159	1.045152433	-0.542964714	-0.15293107	0.575133876	0.731740208	2.675757809	2.811272497	2.301469797	2.351421744	3.021082467	3.091372433	3.146177961	2.757180769
AFLA_044470	0.413914944	1.325080317	0.95838593	0.599650126	0.484383402	2.471250728	2.180998017	1.001434422	-0.529256579	-0.149262802	0.564140056	0.674839803	2.839520192	3.048654971	2.468862135	1.738806316	3.041074958	3.175274169	3.202518452	2.014233501
AFLA_026610	0.422608552	1.376858419	0.410744956	0.61222759	0.494567435	2.047474445	2.014318072	1.360478829	-0.542577722	-0.153222701	0.575986096	0.739654981	2.668812859	2.92222236	2.68754668	0.248363326	2.961024109	3.032993399	3.156793843	1.926936281
AFLA_020150	0.387227276	1.217027423	0.857731425	1.002066491	0.45374244	2.484953223	2.139343423	2.030107583	-0.483642407	-0.137721052	0.529215349	1.931596884	2.889089722	3.072825045	2.611727678	2.3560072	3.081732965	3.245679637	3.257258815	2.33905197
AFLA_067960	0.408261838	1.292160896	0.396793738	1.073259707	0.477848494	2.324409624	1.814933566	1.588569864	-0.519802877	-0.14677192	0.556637095	1.657877366	2.793365261	3.003242364	2.532153761	1.986006127	3.096592274	3.242773699	3.274171825	2.626918212
AFLA_060930	0.425481169	0.903536962	0.413558728	0.615899637	0.497774521	2.092021626	1.581774278	1.04072659	-0.548257377	-0.154479357	0.579525649	1.195838735	2.70980546	2.828682516	2.453289456	1.944024406	2.997140716	3.241932937	3.279072105	2.564359577
AFLA_106670	0.401089814	1.30256692	0.389774586	0.582401691	0.469796075	2.059523001	1.975153374	1.472432421	-0.506085986	-0.143726164	0.547682984	0.234560224	2.660311278	2.878076898	2.397473806	1.794596186	2.950895807	3.000621419	3.147027952	2.701430061
AFLA_084840	0.402401341	1.68758038	0.391067126	1.062304587	0.471204849	2.176718114	1.987726255	1.907591395	-0.508943385	-0.144277678	0.549164585	0.892646254	2.846137734	3.019835045	2.68510978	1.818968648	2.970355849	3.157345036	3.271154348	2.51405875
AFLA_033350	0.415828163	1.303811742	0.404181668	0.601923122	0.486461255	2.378644566	1.89857029	1.598511049	-0.533520279	0.546130539	0.566362503	1.605986327	2.905306998	3.076391131	2.698961706	2.074621122	3.148470667	3.32307104	3.364658396	2.422758837
AFLA_099810	0.401951583	1.28409899	0.390631169	0.583244675	0.470673021	2.394205643	1.880757968	1.582973053	-0.508418831	-0.144055841	0.548544058	1.351313286	2.762229317	2.934507553	2.460059257	2.198432895	3.026420343	3.165433983	3.214083278	2.500532825
AFLA_043170	0.404249342	1.331088793	0.970181495	0.587129306	0.473545956	2.230961298	1.546786907	1.93050032	-0.510561443	-0.145142254	0.552107734	-0.699012638	2.466269604	2.817147278	2.19100629	1.396028032	2.827218171	2.871310515	3.020243664	2.566995302
AFLA_075160	0.423691381	0.898146103	0.968731859	1.39975649	0.495490546	1.720941069	1.681952514	1.309603919	-0.54731922	-0.153530805	0.576655788	0.954069934	2.62922816	2.87138695	2.27505765	2.614278242	3.172951465	3.279620299	3.321181246	2.85925196
AFLA_121330	0.389297481	1.227157245	0.867518756	1.011986611	0.456121678	2.381271866	1.725603588	1.884275719	-0.487109107	-0.138604495	0.5319303	1.665908821	2.855475636	3.054792432	2.557256899	2.595848003	3.066238067	3.204876546	3.242661519	2.642232221
AFLA_048210	0.425049799	0.901595405	0.413159497	0.614904141	0.497139226	1.863406332	1.82693972	1.340410251	-0.549005201	-0.154169307	0.578644009	0.993339004	2.780970396	2.978545957	2.339221032	2.090951475	3.004184287	3.204970209	3.269244675	2.408611936
AFLA_137980	0.383394094	0.823613881	0.848505546	0.992055428	0.449334696	2.565473392	2.068897996	1.900584017	-0.477330091	-0.136078897	0.965818475	1.677332543	2.890906386	3.066364917	2.595189497	2.548261398	3.080814059	3.162800172	3.258880274	2.523892557
AFLA_038570	0.432657762	1.36193679	0.420596213	0.624974276	1.048650975	1.133502504	1.565239305	1.529401417	-0.563471638	-0.157531704	1.837694115	0.971750493	2.969502311	2.845437629	2.213021024	2.191457761	3.088941355	3.299665086	3.429288972	2.907000766
AFLA_028960	0.374602104	1.39652577	0.819999892	1.380038582	0.439244653	2.475852709	2.049619334	1.967233925	-0.462701945	-0.132366631	0.512689868	1.845002712	2.881184502	3.04080133	2.682954113	2.443006865	3.096507212	3.20027268	3.264727512	2.702955715
AFLA_129810	0.367442799	0.793784665	0.800638606	1.184730373	0.431030056	2.640573482	2.269010985	2.179645788	-0.45090267	-0.129370638	1.162255686	1.761772765	2.882846388	3.019106606	2.559098217	2.527392499	3.087219602	3.191752865	3.23696938	2.65400491
AFLA_022400	0.369160614	1.149783004	1.235363527	1.179691325	0.854903175	2.309882591	2.010413224	2.061815478	-0.453764252	-0.130086758	0.505560303	1.869970693	2.922967412	3.0610787	2.710446442	2.454052354	3.160935574	3.29701426	3.348485604	2.913418787
AFLA_113010	0.396554341	1.257418979	0.385372026	1.041122056	0.46445475	2.414427208	1.840916634	1.929392298	-0.499377798	-0.141716542	0.541430017	1.552242166	2.879890108	2.938171409	2.417837914	2.361629773	3.093161747	3.172614569	3.234938163	2.489761368
AFLA_026500	0.370987374	0.800343059	1.067388631	0.946716494	0.43509114	2.601201527	2.207689011	2.154397096	-0.456768799	0.439585727	0.507951445	1.841969327	2.916497861	3.108377791	2.630691521	2.457504632	3.147150085	3.234489212	3.302707303	2.69549837
AFLA_029060	0.410275508	0.874252163	0.398748746	1.094914493	0.480217459	2.454494697	1.921488378	2.102327447	-0.522842309	-0.147673433	0.559407269	0.937092823	2.878978266	3.028209763	2.313680584	1.36132498	3.011210788	3.141629404	3.221534376	2.249966354
AFLA_100790	0.373438932	1.172251072	0.818562954	1.378018762	0.437913159	2.543053847	2.073203802	2.098652609	-0.46075543	-0.131879322	0.511177181	2.040146633	2.903036529	3.045646117	2.606192828	2.370128549	3.100536646	3.177696746	3.23903015	2.584677409
AFLA_058610	0.388776828	1.440111644	1.449512783	1.250898345	0.455481083	2.524761006	2.237366879	1.67142221	-0.486599813	-0.138357936	0.531149114	1.68040795	2.991686666	3.136013655	2.642453235	1.97538948	3.186396395	3.30698823	3.335251713	2.527626578
AFLA_078420	0.093844444	1.169107186	0.723724768	1.001857538	0.153960839	2.140982278	1.929592362	2.087485066	-0.664215624	-0.370210432	0.592702217	1.827485752	2.67458681	2.858897841	2.517107898	2.117257597	2.858261115	3.021941165	3.083984198	2.423226807
AFLA_066290	0.434754594	0.919422951	1.021523425	0.628146333	0.508238957	2.127428959	1.415389216	1.578116777	-0.566645455	-0.15848371	0.591243871	0.275613106	2.790476488	2.990037784	2.384262472	1.979126245	3.064339914	3.223727512	3.265155319	1.796544331
AFLA_086840	0.38795825	0.832743384	0.880716983	1.287936969	0.454633109	2.483897893	2.019368153	2.098802664	-0.484499087	-0.138050319	0.530294374	0.590993362	2.829099151	3.015464291	2.601964005	2.131736413	2.994094291	3.098810451	3.139343994	2.437403715
AFLA_051740	0.422412346	0.896068993	0.410596269	0.611097771	0.49405449	2.230180016	1.795127035	1.928599954	-0.544804883	0.958280492	0.575058738	0.231028724	2.882958964	3.053675203	2.351102445	2.011846407	3.081430391	3.245237257	3.293118746	2.287146216
AFLA_087090	0.437122327	0.922832026	1.006014852	0.631109953	0.510862133	1.88191254	1.591959416	1.701685208	-0.571539104	-0.159532421	0.594112713	1.467488232	2.903151	2.981630123	2.243483161	1.71085942	3.068569688	3.328215397	3.386267165	2.655853926
AFLA_052430	0.39247735	0.840783056	0.882143432	1.026847585	0.459778395	2.362162976	1.819559453	2.157033444	-0.492432395	-0.139966874	0.536105504	1.462516848	2.894438596	2.971875405	2.627279497	2.268229991	2.993042394	3.185227992	3.244336784	2.612766623
AFLA_022420	0.436234913	0.923348285	0.424053553	0.630543138	0.510057469	1.824806665	1.440174915	1.753231406	-0.568241236	-0.159210386	0.593459314	0.299230917	2.878495933	2.944641069	2.73977866	1.643931442	2.972603144	3.104932226	3.108718153	1.245621662
AFLA_067690	0.380250561	0.818829148	0.369461187	0.553591896	0.44583727	2.561928674	2.134859097	2.163842611	-0.471229633	-0.134796257	0.52033525	1.45268207	2.729072085	2.922540056	2.338302011	1.975914619	2.920136032	3.017338249	3.087870407	2.577586983
AFLA_030670	0.402944694	1.272642071	0.391609641	1.054735667	0.471743792	2.486978907	1.859785454	1.832000787	-0.510690771	-0.144453052	1.027975645	1.06790506	2.797276628	2.883298268	2.51208859	2.39475645	3.045310905	3.234296708	3.312020133	2.628802082
AFLA_062430	0.419807043	0.892402592	0.408038366	0.607880151	0.491185078	2.127170483	1.90573407	1.531008506	-0.539258004	-0.151871935	0.571937599	0.709891083	2.827172942	3.038236458	2.513864798	1.98456021	3.033582834	3.153072727	3.147949266	1.614194167
AFLA_022370	0.056171434	0.493943235	0.045395132	0.924746637	0.121671288	2.202611112	1.645642298	1.479183044	-0.795435429	-0.458658505	0.642588277	1.090253984	2.463708839	2.681067857	2.226009335	2.047754401	2.724699166	2.764694333	2.841486905	2.463411048
AFLA_028620	0.389756468	1.237539951	0.378740842	1.285526945	0.456672542	2.49114156	2.147144324	2.095708653	-0.487708966	-0.138808804	0.532587819	1.173473099	2.856289134	3.004092216	2.52065516	2.229301385	3.038428844	3.11539539	3.214246696	2.338382776
AFLA_135330	0.404180691	1.279385556	1.206138391	1.061338581	0.473178799	2.20476057	1.711512431	1.959042294	-0.512650084	-0.145002057	0.551334246	0.619121685	2.795194375	3.001905478	2.54955033	2.187447132	3.034420269	3.243309966	3.260123061	2.74995281
AFLA_067130	0.966559171	1.326103858	0.404593177	0.602758499	0.487037009	2.302302318	1.775603561	1.634641935	-0.533669089	-0.150278141	0.567114351	0.670293435	2.849923431	3.079970562	2.422842828	2.14709562	3.077106236	3.185607726	3.258848881	2.131039981
AFLA_091620	0.428535967	0.910139368	0.416526827	0.62034277	0.50135501	1.4701918	1.117245654	0.476900207	-0.553233099	-0.155843041	0.583702303	0.761183941	2.700224759	2.739933435	2.342562751	2.3928739	2.756359234	3.045024414	3.122100838	2.811454215
AFLA_048060	0.374356464	1.185502967	0.363723691	0.974128567	0.890752898	2.488888597	2.164712196	2.047961403	-0.461930785	-0.132288046	0.512470382	1.453724815	2.893251059	3.00927924	2.724483364	2.311781461	3.036250354	3.089929414	3.129376749	2.655665508
AFLA_032080	0.400560921	0.856082865	0.389276025	1.060787581	0.469071268	2.400745828	2.074772959	1.434270641	-0.506079898	-0.143451913	0.546712135	1.583726084	2.759545304	2.940075901	2.461406352	2.109677432	3.048160501	3.136504872	3.23490188	2.555237418
AFLA_042010	0.414563639	1.336832332	0.402923912	0.600702233	0.485180036	1.83132898	0.523364889	2.138146444	-0.529978635	-0.149568014	0.56511169	1.309529098	2.726730527	3.034405015	2.489113482	1.961267873	2.922075631	3.104682233	3.22094471	2.27271113
AFLA_021530	0.4126443	0.878434664	0.950723255	0.597857483	0.482910787	2.405340675	1.657003869	1.624530923	-0.527154873	-0.148700147	0.562444696	0.938355689	2.807363019	2.934609014	2.508175707	2.135719873	3.008279997	3.211120909	3.257150919	2.390681383
AFLA_107860	0.364581153	1.51320544	1.055220645	0.934990405	0.427747521	2.521900553	2.232448831	2.118055245	-0.446212105	-0.128179763	0.499595729	1.93898733	2.976709728	3.024318769	2.581381181	2.504135451	3.101920221	3.09691969	3.215698576	2.620018027
AFLA_006750	0.060064076	0.888965443	0.530617672	0.674534413	0.126354616	2.259512214	1.691470113	1.701906822	-0.806530157	-0.462641981	0.201586735	1.322037336	2.564731745	2.719880817	2.125711987	1.883392023	2.72906771	2.857829078	2.937458043	2.341894373
AFLA_034250	0.407972755	0.870284213	0.947497487	0.591609595	0.477608809	1.555358011	1.513828828	1.284388013	-0.518589893	-0.146681682	0.556477257	0.939215915	2.73335578	2.94898014	2.421725172	2.324152355	2.989304164	3.132994934	3.105747364	3.015580705
AFLA_048230	0.392966981	1.242779728	0.882212989	1.027062117	0.460335913	2.551236454	1.933552994	2.182064046	-0.493294405	-0.140175165	0.536735214	1.033805548	2.835277185	2.966229122	2.477556635	2.217293416	3.033538903	3.184817298	3.261036012	2.64134723
AFLA_027110	0.406241948	0.868844619	0.394784202	1.114761175	0.475804212	1.397699348	1.545627148	2.047280666	-0.514132998	0.596625166	0.554642684	-0.704260306	2.845642997	3.037480361	2.696477768	1.547137393	2.838714357	2.89671201	2.907948035	2.132986094
AFLA_026810	0.380290643	1.578564238	0.839530635	0.982562307	0.44577572	2.434734555	2.053951067	2.059784085	-0.472127981	-0.134765365	0.52013379	1.701279003	2.9285489	3.029563436	2.579594384	2.324423678	3.055820581	3.203816544	3.236468702	2.694916735
AFLA_080600	0.420979459	0.895881885	0.409162355	0.609888994	0.492661277	2.107376224	1.738830654	1.909484392	-0.540223193	-0.152451138	0.573777749	0.74108692	2.676041237	2.989123409	2.519909241	0.247436328	2.891804612	2.997307176	3.070400767	2.145585986
AC234163.1_FG002	0.401075226	1.321043972	1.267226158	1.105163386	0.469980808	2.091269585	2.060557784	1.002896985	-0.504267043	-0.143840264	0.548132012	-0.689260465	2.681374413	2.954161018	2.176890435	2.560315455	2.816715001	2.71510441	3.053106372	1.148350719
[truncated: 4,446 more rows]
