# Supplementary material for: A Network Approach of Gene Co-expression in the Zea mays/Aspergillus flavus Pathosystem to Map Host/Pathogen Interaction Pathways
Source: Front Genet. 2016 Nov 21;7:206. doi: 10.3389/fgene.2016.00206 (PMC5116468; doi:10.3389/fgene.2016.00206)
Supplement: TABLE S2 — Data from K-means clustering analysis. [file Table_2.XLSX]

## Sheet: Mixed coexpression maize_aflavu
Gene ID	GROUP	Organism
GRMZM2G090245	0	maize
GRMZM2G334181	0	maize
GLU1	0	maize
GRMZM2G016922	0	maize
GRMZM2G423331	0	maize
AC214360.3_FG001	0	maize
GRMZM2G028306	0	maize
GRMZM2G021310	0	maize
GRMZM2G124175	0	maize
GRMZM2G098892	0	maize
GRMZM5G894420	0	maize
GRMZM2G046382	0	maize
GRMZM2G113761	0	maize
GRMZM2G132212	0	maize
GRMZM2G100158	0	maize
GRMZM2G372068	0	maize
GRMZM2G135175	0	maize
GRMZM2G137868	0	maize
GRMZM2G426467	0	maize
GRMZM2G005825	0	maize
GRMZM2G176206	0	maize
GRMZM2G075502	0	maize
GRMZM2G016447	0	maize
GRMZM2G061321	0	maize
GRMZM2G084609	0	maize
GRMZM2G032865	0	maize
GRMZM2G000686	0	maize
GRMZM5G830269	0	maize
AC233955.1_FG008	0	maize
GRMZM2G372632	0	maize
GRMZM5G832149	0	maize
GRMZM2G115124	0	maize
GRMZM2G014839	0	maize
GRMZM2G037998	0	maize
GRMZM2G081285	0	maize
GRMZM2G053466	0	maize
GRMZM5G889644	0	maize
GRMZM2G327234	0	maize
GRMZM2G028821	0	maize
GRMZM2G700791	0	maize
GRMZM2G166548	0	maize
GRMZM2G089698	0	maize
GRMZM5G844257	0	maize
GRMZM2G062377	0	maize
AFLA_007050	1	aspergillus
AFLA_007890	1	aspergillus
AFLA_010580	1	aspergillus
AFLA_010640	1	aspergillus
AFLA_011860	1	aspergillus
AFLA_016800	1	aspergillus
AFLA_018170	1	aspergillus
AFLA_018790	1	aspergillus
AFLA_019250	1	aspergillus
AFLA_021870	1	aspergillus
AFLA_026610	1	aspergillus
AFLA_027460	1	aspergillus
AFLA_032170	1	aspergillus
AFLA_032310	1	aspergillus
AFLA_034330	1	aspergillus
AFLA_034870	1	aspergillus
AFLA_034890	1	aspergillus
AFLA_036080	1	aspergillus
AFLA_043010	1	aspergillus
AFLA_056110	1	aspergillus
AFLA_056120	1	aspergillus
AFLA_062360	1	aspergillus
AFLA_063060	1	aspergillus
AFLA_070040	1	aspergillus
AFLA_085140	1	aspergillus
AFLA_090820	1	aspergillus
AFLA_093330	1	aspergillus
AFLA_094490	1	aspergillus
AFLA_112650	1	aspergillus
AFLA_114410	1	aspergillus
AFLA_116020	1	aspergillus
AFLA_119990	1	aspergillus
AFLA_121960	1	aspergillus
AFLA_136370	1	aspergillus
AFLA_137320	1	aspergillus
OPR3	2	maize
GRMZM2G178817	2	maize
GRMZM2G463167	2	maize
GRMZM2G133322	2	maize
GRMZM2G146518	2	maize
GRMZM2G061702	2	maize
GRMZM2G431288	2	maize
GRMZM2G101000	2	maize
GRMZM2G140041	2	maize
GRMZM2G344388	2	maize
GRMZM2G141136	2	maize
GRMZM2G043893	2	maize
GRMZM2G349665	2	maize
4CL	2	maize
GRMZM2G026157	2	maize
GRMZM2G113332	2	maize
GRMZM2G025611	2	maize
GRMZM2G473367	2	maize
GRMZM2G387076	2	maize
GRMZM2G066326	2	maize
GRMZM2G115615	2	maize
GRMZM2G179106	2	maize
GRMZM2G372633	2	maize
GRMZM2G097573	2	maize
GRMZM2G084802	2	maize
GRMZM2G076544	2	maize
GRMZM2G121456	2	maize
GRMZM2G147390	2	maize
GRMZM2G149587	2	maize
GRMZM2G085825	2	maize
GRMZM2G119499	2	maize
GRMZM2G065696	2	maize
GRMZM2G164475	2	maize
GRMZM2G347541	2	maize
GRMZM2G177885	2	maize
GRMZM2G083526	2	maize
PHB4	2	maize
GRMZM2G114751	2	maize
GRMZM2G304575	2	maize
GRMZM2G090647	2	maize
GRMZM2G098397	2	maize
GRMZM5G851654	2	maize
GRMZM2G105999	2	maize
GRMZM2G155849	2	maize
GRMZM2G459874	2	maize
AFLA_006110	3	aspergillus
AFLA_018560	3	aspergillus
AFLA_019440	3	aspergillus
AFLA_026910	3	aspergillus
AFLA_028360	3	aspergillus
AFLA_029130	3	aspergillus
AFLA_030280	3	aspergillus
AFLA_031090	3	aspergillus
AFLA_045950	3	aspergillus
AFLA_048160	3	aspergillus
AFLA_051040	3	aspergillus
AFLA_053760	3	aspergillus
AFLA_056800	3	aspergillus
AFLA_067130	3	aspergillus
AFLA_083330	3	aspergillus
AFLA_087250	3	aspergillus
AFLA_091340	3	aspergillus
AFLA_092070	3	aspergillus
AFLA_093890	3	aspergillus
AFLA_100080	3	aspergillus
AFLA_102850	3	aspergillus
AFLA_112230	3	aspergillus
AFLA_112670	3	aspergillus
AFLA_135600	3	aspergillus
AFLA_136010	3	aspergillus
PR-5	4	maize
GRMZM2G107481	4	maize
GRMZM2G083935	4	maize
GRMZM2G124417	4	maize
GRMZM2G088441	4	maize
GRMZM2G122276	4	maize
GRMZM2G036605	4	maize
GRMZM2G459715	4	maize
GRMZM2G443439	4	maize
GRMZM2G000608	4	maize
GRMZM2G084491	4	maize
GRMZM2G161382	4	maize
MHA4	4	maize
GRMZM5G874903	4	maize
GRMZM2G181266	4	maize
GRMZM2G474153	4	maize
GRMZM2G527387	4	maize
GRMZM2G030436	4	maize
GRMZM2G040964	4	maize
GRMZM2G049695	4	maize
LOX6	4	maize
GRMZM2G095810	4	maize
GRMZM2G158093	4	maize
GRMZM2G175867	4	maize
GRMZM2G107562	4	maize
GRMZM2G027120	4	maize
GRMZM2G458164	4	maize
GRMZM2G088849	4	maize
GRMZM2G017414	4	maize
AFLA_031050	4	aspergillus
AFLA_015110	5	aspergillus
AFLA_038520	5	aspergillus
AFLA_061190	5	aspergillus
AFLA_073600	5	aspergillus
AFLA_113490	5	aspergillus
AFLA_128610	5	aspergillus
GRMZM2G398807	6	maize
GRMZM6G175135	6	maize
AFLA_003090	6	aspergillus
AFLA_003950	6	aspergillus
AFLA_005330	6	aspergillus
AFLA_021180	6	aspergillus
AFLA_024780	6	aspergillus
AFLA_037260	6	aspergillus
AFLA_038070	6	aspergillus
AFLA_041180	6	aspergillus
AFLA_041320	6	aspergillus
AFLA_041400	6	aspergillus
AFLA_053690	6	aspergillus
AFLA_056830	6	aspergillus
AFLA_056870	6	aspergillus
AFLA_061990	6	aspergillus
AFLA_063310	6	aspergillus
AFLA_070250	6	aspergillus
AFLA_070600	6	aspergillus
AFLA_076590	6	aspergillus
AFLA_082960	6	aspergillus
AFLA_088130	6	aspergillus
AFLA_094950	6	aspergillus
AFLA_098550	6	aspergillus
AFLA_100190	6	aspergillus
AFLA_108050	6	aspergillus
AFLA_109400	6	aspergillus
AFLA_119810	6	aspergillus
AFLA_121530	6	aspergillus
AFLA_124890	6	aspergillus
AFLA_126480	6	aspergillus
AFLA_132260	6	aspergillus
AFLA_133270	6	aspergillus
AFLA_134690	6	aspergillus
GRMZM2G148355	7	maize
GRMZM5G812425	7	maize
GRMZM2G466498	7	maize
GRMZM2G032547	7	maize
GRMZM2G015925	7	maize
AC214771.3_FG003	7	maize
GRMZM2G127632	7	maize
GRMZM2G001415	7	maize
CESA-5	7	maize
GRMZM2G071705	7	maize
GRMZM2G020438	7	maize
GRMZM2G352855	7	maize
GRMZM5G868355	7	maize
GRMZM2G178839	7	maize
GRMZM2G135816	7	maize
GRMZM2G140917	7	maize
GRMZM2G071997	7	maize
GRMZM2G095333	7	maize
GRMZM2G013430	7	maize
GRMZM2G701746	7	maize
GRMZM2G022180	7	maize
GRMZM2G033641	7	maize
GRMZM2G003963	7	maize
AFLA_035070	7	aspergillus
GRMZM2G122654	8	maize
GRMZM2G009045	8	maize
GRMZM2G177883	8	maize
GRMZM2G161472	8	maize
GRMZM2G175076	8	maize
AC190772.4_FG011	8	maize
GRMZM2G096247	8	maize
GRMZM2G026083	8	maize
GRMZM2G125529	8	maize
GRMZM2G015933	8	maize
GRMZM2G029194	8	maize
GRMZM2G000264	8	maize
GRMZM2G030465	8	maize
GRMZM2G111428	8	maize
GRMZM2G072300	8	maize
GRMZM2G040389	8	maize
GRMZM2G070865	8	maize
GRMZM2G012140	8	maize
GRMZM2G180080	8	maize
GRMZM2G122072	8	maize
GRMZM2G461936	8	maize
GRMZM2G018992	8	maize
GRMZM2G002142	8	maize
GRMZM2G062576	8	maize
GRMZM2G004207	8	maize
GRMZM2G170420	8	maize
GRMZM2G379577	8	maize
GRMZM5G815358	8	maize
GRMZM2G110922	8	maize
GRMZM2G448213	8	maize
GRMZM2G060714	8	maize
GRMZM2G055898	8	maize
GRMZM2G121070	8	maize
GRMZM2G034276	8	maize
H3C2 (9 17731052..17732110)	8	maize
GRMZM2G161560	8	maize
GRMZM5G882427	8	maize
GRMZM2G050596	8	maize
GRMZM2G180172	8	maize
GRMZM2G145008	8	maize
GRMZM2G086934	8	maize
GRMZM2G463267	8	maize
GRMZM2G315127	8	maize
GRMZM2G111304	8	maize
GRMZM2G019799	8	maize
GRMZM2G168855	8	maize
GRMZM2G139689	8	maize
GRMZM2G372077	8	maize
GRMZM2G170276	8	maize
AFLA_064490	8	aspergillus
AFLA_006170	9	aspergillus
AFLA_007450	9	aspergillus
AFLA_007470	9	aspergillus
AFLA_009240	9	aspergillus
AFLA_010930	9	aspergillus
AFLA_013180	9	aspergillus
AFLA_017300	9	aspergillus
AFLA_019010	9	aspergillus
AFLA_019700	9	aspergillus
AFLA_021630	9	aspergillus
AFLA_024090	9	aspergillus
AFLA_024100	9	aspergillus
AFLA_024860	9	aspergillus
AFLA_037930	9	aspergillus
AFLA_040560	9	aspergillus
AFLA_040800	9	aspergillus
AFLA_042580	9	aspergillus
AFLA_046040	9	aspergillus
AFLA_049370	9	aspergillus
AFLA_055420	9	aspergillus
AFLA_058580	9	aspergillus
AFLA_062250	9	aspergillus
AFLA_062500	9	aspergillus
AFLA_066960	9	aspergillus
AFLA_067840	9	aspergillus
AFLA_072650	9	aspergillus
AFLA_078990	9	aspergillus
AFLA_084720	9	aspergillus
AFLA_086180	9	aspergillus
AFLA_087630	9	aspergillus
AFLA_090010	9	aspergillus
AFLA_092590	9	aspergillus
AFLA_093060	9	aspergillus
AFLA_097300	9	aspergillus
AFLA_098240	9	aspergillus
AFLA_100140	9	aspergillus
AFLA_101330	9	aspergillus
AFLA_116430	9	aspergillus
AFLA_117670	9	aspergillus
AFLA_119520	9	aspergillus
AFLA_127380	9	aspergillus
AFLA_128080	9	aspergillus
AFLA_128990	9	aspergillus
AFLA_134130	9	aspergillus
AFLA_134520	9	aspergillus
AFLA_138640	9	aspergillus
AFLA_139160	9	aspergillus
AFLA_139230	9	aspergillus
AFLA_139290	9	aspergillus
AFLA_002030	10	aspergillus
AFLA_002480	10	aspergillus
AFLA_002730	10	aspergillus
AFLA_002920	10	aspergillus
AFLA_005650	10	aspergillus
AFLA_007250	10	aspergillus
AFLA_010870	10	aspergillus
AFLA_011730	10	aspergillus
AFLA_012130	10	aspergillus
AFLA_014160	10	aspergillus
AFLA_018600	10	aspergillus
AFLA_018840	10	aspergillus
AFLA_018980	10	aspergillus
AFLA_019660	10	aspergillus
AFLA_020930	10	aspergillus
AFLA_020950	10	aspergillus
AFLA_024450	10	aspergillus
AFLA_024740	10	aspergillus
AFLA_025190	10	aspergillus
AFLA_030270	10	aspergillus
AFLA_032910	10	aspergillus
AFLA_033540	10	aspergillus
AFLA_034360	10	aspergillus
AFLA_035770	10	aspergillus
AFLA_037380	10	aspergillus
AFLA_038980	10	aspergillus
AFLA_039010	10	aspergillus
AFLA_041200	10	aspergillus
AFLA_041860	10	aspergillus
AFLA_043050	10	aspergillus
AFLA_043670	10	aspergillus
AFLA_043920	10	aspergillus
AFLA_046780	10	aspergillus
AFLA_048800	10	aspergillus
AFLA_049160	10	aspergillus
AFLA_050430	10	aspergillus
AFLA_050670	10	aspergillus
AFLA_051300	10	aspergillus
AFLA_052360	10	aspergillus
AFLA_053210	10	aspergillus
AFLA_054470	10	aspergillus
AFLA_056340	10	aspergillus
AFLA_057570	10	aspergillus
AFLA_057730	10	aspergillus
AFLA_058210	10	aspergillus
AFLA_058930	10	aspergillus
AFLA_059900	10	aspergillus
AFLA_061300	10	aspergillus
AFLA_061400	10	aspergillus
AFLA_061560	10	aspergillus
AFLA_061960	10	aspergillus
AFLA_063680	10	aspergillus
AFLA_063690	10	aspergillus
AFLA_064440	10	aspergillus
AFLA_064450	10	aspergillus
AFLA_064460	10	aspergillus
AFLA_064470	10	aspergillus
AFLA_064540	10	aspergillus
AFLA_064550	10	aspergillus
AFLA_064570	10	aspergillus
AFLA_064590	10	aspergillus
AFLA_068470	10	aspergillus
AFLA_068890	10	aspergillus
AFLA_069250	10	aspergillus
AFLA_070340	10	aspergillus
AFLA_070590	10	aspergillus
AFLA_073490	10	aspergillus
AFLA_073900	10	aspergillus
AFLA_074180	10	aspergillus
AFLA_074190	10	aspergillus
AFLA_074370	10	aspergillus
AFLA_074930	10	aspergillus
AFLA_075420	10	aspergillus
AFLA_076500	10	aspergillus
AFLA_077330	10	aspergillus
AFLA_077910	10	aspergillus
AFLA_081620	10	aspergillus
AFLA_084000	10	aspergillus
AFLA_084510	10	aspergillus
AFLA_087960	10	aspergillus
AFLA_093840	10	aspergillus
AFLA_094700	10	aspergillus
AFLA_100330	10	aspergillus
AFLA_104730	10	aspergillus
AFLA_105490	10	aspergillus
AFLA_105550	10	aspergillus
AFLA_105860	10	aspergillus
AFLA_107960	10	aspergillus
AFLA_109080	10	aspergillus
AFLA_109780	10	aspergillus
AFLA_110720	10	aspergillus
AFLA_111670	10	aspergillus
AFLA_111940	10	aspergillus
AFLA_112950	10	aspergillus
AFLA_113370	10	aspergillus
AFLA_113440	10	aspergillus
AFLA_113540	10	aspergillus
AFLA_113970	10	aspergillus
AFLA_116900	10	aspergillus
AFLA_117380	10	aspergillus
AFLA_118540	10	aspergillus
AFLA_122050	10	aspergillus
AFLA_122430	10	aspergillus
AFLA_123840	10	aspergillus
AFLA_124140	10	aspergillus
AFLA_124220	10	aspergillus
AFLA_124330	10	aspergillus
AFLA_125620	10	aspergillus
AFLA_127900	10	aspergillus
AFLA_129370	10	aspergillus
AFLA_129570	10	aspergillus
AFLA_131880	10	aspergillus
AFLA_133280	10	aspergillus
AFLA_009260	11	aspergillus
AFLA_010990	11	aspergillus
AFLA_020370	11	aspergillus
AFLA_039650	11	aspergillus
AFLA_052440	11	aspergillus
AFLA_058160	11	aspergillus
AFLA_066940	11	aspergillus
AFLA_096050	11	aspergillus
AFLA_104250	11	aspergillus
AFLA_126020	11	aspergillus
AFLA_133150	11	aspergillus
AFLA_133310	11	aspergillus
AFLA_138050	11	aspergillus
GRMZM2G069722	12	maize
GRMZM2G049930	12	maize
GRMZM2G014089	12	maize
GRMZM2G154828	12	maize
GRMZM2G435986	12	maize
GRMZM2G037485	12	maize
HMT-1	12	maize
GRMZM2G150468	12	maize
GRMZM2G376061	12	maize
GRMZM5G829476	12	maize
GRMZM2G457309	12	maize
GRMZM2G096008	12	maize
GRMZM2G131266	12	maize
GRMZM2G100709	12	maize
GRMZM2G014022	12	maize
GRMZM2G007477	12	maize
GRMZM2G148387	12	maize
GRMZM2G118800	12	maize
GRMZM2G032219	12	maize
GRMZM2G114186	12	maize
GRMZM2G070351	12	maize
LKRSDH	12	maize
GRMZM2G081794	12	maize
GRMZM2G026939	12	maize
GRMZM2G180011	12	maize
GRMZM2G091891	12	maize
GRMZM2G055641	12	maize
GRMZM2G055101	12	maize
GRMZM2G159924	12	maize
GRMZM2G102878	12	maize
GRMZM2G309655	12	maize
GRMZM2G119397	12	maize
GRMZM2G141353	12	maize
GRMZM2G062618	12	maize
GRMZM2G351505	12	maize
GRMZM2G378040	12	maize
GRMZM2G434518	12	maize
GRMZM2G076276	12	maize
Z195D10.12	12	maize
GRMZM2G047299	12	maize
GRMZM2G088413	12	maize
GRMZM2G110258	12	maize
GRMZM2G467263	12	maize
GRMZM2G054093	12	maize
GRMZM2G458208	12	maize
GRMZM2G427054	12	maize
GRMZM2G301904	12	maize
GRMZM2G078887	12	maize
GRMZM2G167568	12	maize
GRMZM2G171600	12	maize
L2	12	maize
GRMZM2G095643	12	maize
GRMZM2G155543	12	maize
GRMZM2G155837	12	maize
GRMZM2G161450	12	maize
GRMZM2G139691	12	maize
GRMZM2G082613	12	maize
GRMZM2G041847	12	maize
GRMZM2G338696	12	maize
H4C7 (7 146644671..146644983)	12	maize
GRMZM5G855776	12	maize
GRMZM2G083812	12	maize
GRMZM2G085402	12	maize
GRMZM2G474575	12	maize
GRMZM2G173636	12	maize
GRMZM2G051288	12	maize
GRMZM2G067764	12	maize
SEE2B	12	maize
AC211652.4_FG001	12	maize
GRMZM2G086403	12	maize
HM1	12	maize
GST6	12	maize
DRH1	12	maize
GRMZM2G109120	12	maize
GRMZM2G044077	12	maize
GRMZM2G174458	12	maize
GRMZM2G051541	12	maize
GRMZM2G060210	12	maize
GRMZM2G139328	12	maize
GRMZM2G027193	12	maize
GRMZM2G336909	12	maize
GRMZM2G022054	12	maize
AFLA_003810	13	aspergillus
AFLA_004060	13	aspergillus
AFLA_006520	13	aspergillus
AFLA_006610	13	aspergillus
AFLA_007080	13	aspergillus
AFLA_012150	13	aspergillus
AFLA_012230	13	aspergillus
AFLA_013700	13	aspergillus
AFLA_013980	13	aspergillus
AFLA_014850	13	aspergillus
AFLA_015500	13	aspergillus
AFLA_020360	13	aspergillus
AFLA_022250	13	aspergillus
AFLA_022690	13	aspergillus
AFLA_023200	13	aspergillus
AFLA_028510	13	aspergillus
AFLA_031200	13	aspergillus
AFLA_031380	13	aspergillus
AFLA_032670	13	aspergillus
AFLA_033420	13	aspergillus
AFLA_034170	13	aspergillus
AFLA_034470	13	aspergillus
AFLA_034520	13	aspergillus
AFLA_035240	13	aspergillus
AFLA_044300	13	aspergillus
AFLA_048040	13	aspergillus
AFLA_048650	13	aspergillus
AFLA_051740	13	aspergillus
AFLA_051800	13	aspergillus
AFLA_053660	13	aspergillus
AFLA_056790	13	aspergillus
AFLA_059450	13	aspergillus
AFLA_061170	13	aspergillus
AFLA_062220	13	aspergillus
AFLA_062850	13	aspergillus
AFLA_063030	13	aspergillus
AFLA_067950	13	aspergillus
AFLA_068580	13	aspergillus
AFLA_069720	13	aspergillus
AFLA_070710	13	aspergillus
AFLA_071290	13	aspergillus
AFLA_071530	13	aspergillus
AFLA_075150	13	aspergillus
AFLA_082500	13	aspergillus
AFLA_082550	13	aspergillus
AFLA_089870	13	aspergillus
AFLA_092280	13	aspergillus
AFLA_092760	13	aspergillus
AFLA_093250	13	aspergillus
AFLA_093470	13	aspergillus
AFLA_098950	13	aspergillus
AFLA_106760	13	aspergillus
AFLA_122640	13	aspergillus
AFLA_122740	13	aspergillus
AFLA_131590	13	aspergillus
AFLA_132380	13	aspergillus
AFLA_134170	13	aspergillus
AFLA_134870	13	aspergillus
AFLA_134880	13	aspergillus
AFLA_134910	13	aspergillus
AFLA_002090	14	aspergillus
AFLA_007760	14	aspergillus
AFLA_015780	14	aspergillus
AFLA_027170	14	aspergillus
AFLA_028150	14	aspergillus
AFLA_029960	14	aspergillus
AFLA_030130	14	aspergillus
AFLA_043130	14	aspergillus
AFLA_052910	14	aspergillus
AFLA_071590	14	aspergillus
AFLA_079070	14	aspergillus
AFLA_079830	14	aspergillus
AFLA_084970	14	aspergillus
AFLA_085170	14	aspergillus
AFLA_085350	14	aspergillus
AFLA_087740	14	aspergillus
AFLA_092880	14	aspergillus
AFLA_094560	14	aspergillus
AFLA_110500	14	aspergillus
AFLA_110950	14	aspergillus
AFLA_120450	14	aspergillus
AFLA_131830	14	aspergillus
AFLA_006100	15	aspergillus
AFLA_043480	15	aspergillus
AFLA_083950	15	aspergillus
AFLA_086640	15	aspergillus
GRMZM2G062121	16	maize
GRMZM2G479746	16	maize
GRMZM5G860072	16	maize
GRMZM2G025989	16	maize
ABI4	16	maize
GRMZM2G154449	16	maize
GRMZM2G420108	16	maize
MYB26	16	maize
GRMZM2G000361	16	maize
GRMZM2G093436	16	maize
GRMZM2G114241	16	maize
GRMZM2G390345	16	maize
GRMZM2G062179	16	maize
GRMZM2G414503	16	maize
GRMZM2G460472	16	maize
GRMZM2G422499	16	maize
GRMZM2G402309	16	maize
GRMZM2G131853	16	maize
GRMZM5G899390	16	maize
GRMZM2G148561	16	maize
GRMZM2G386590	16	maize
GRMZM2G019686	16	maize
GRMZM2G152432	16	maize
ZAR9	16	maize
GRMZM5G859195	16	maize
GRMZM2G165007	16	maize
PLS1	16	maize
GRMZM2G429714	16	maize
GRMZM2G136300	16	maize
GRMZM2G103078	16	maize
GRMZM2G160770	16	maize
GRMZM2G143703	16	maize
GLP1 (8 1091536..1092833)	16	maize
GRMZM2G071613	16	maize
GRMZM2G037226	16	maize
GRMZM2G179325	16	maize
RPL39 (5 213868445..213869401)	16	maize
GRMZM2G069511	16	maize
GRMZM2G092604	16	maize
GRMZM2G001160	16	maize
GRMZM2G128121	16	maize
GRMZM2G162453	16	maize
GRMZM2G022014	16	maize
GRMZM2G035073	16	maize
GRMZM2G086920	16	maize
GRMZM2G032496	16	maize
GRMZM2G058518	16	maize
GRMZM2G170128	16	maize
GRMZM2G047815	16	maize
GRMZM2G165726	16	maize
GRMZM2G160994	16	maize
GRMZM2G125635	16	maize
GRMZM2G154344	16	maize
GRMZM2G179761	16	maize
GRMZM2G089400	16	maize
GRMZM2G175797	16	maize
AC199526.5_FG002	16	maize
GRMZM2G020544	16	maize
GRMZM5G851862	16	maize
GRMZM2G385287	16	maize
GRMZM2G068149	16	maize
GRMZM2G347743	16	maize
GRMZM2G145962	16	maize
GRMZM2G057865	16	maize
PLD1	16	maize
GRMZM2G074238	16	maize
SAL1	16	maize
DXS1	16	maize
GRMZM2G071076	16	maize
GRMZM2G173429	16	maize
GRMZM2G103812	16	maize
GRMZM2G000718	16	maize
GRMZM2G033649	16	maize
APRL2	16	maize
GRMZM2G178917	16	maize
GRMZM2G145720	16	maize
GRMZM2G055309	16	maize
GRMZM2G014454	16	maize
GRMZM2G124593	16	maize
GRMZM2G101217	16	maize
GRMZM2G180916	16	maize
GRMZM2G042078	16	maize
GRMZM2G145024	16	maize
GRMZM2G062357	16	maize
GRMZM2G053140	16	maize
GRMZM2G168917	16	maize
GRMZM2G086882	16	maize
GRMZM2G174990	16	maize
AC209898.2_FG004	16	maize
GRMZM2G117707	16	maize
GRMZM5G853854	16	maize
ENO1	16	maize
GRMZM2G033799	16	maize
GRMZM2G467184	16	maize
GRMZM2G113401	16	maize
GRMZM2G028774	16	maize
GRMZM2G019246	16	maize
GRMZM2G091228	16	maize
GRMZM2G363545	16	maize
GRMZM2G070315	16	maize
GRMZM2G133620	16	maize
GRMZM2G378452	16	maize
GRMZM2G320206	16	maize
GRMZM2G443939	16	maize
GRMZM2G078401	16	maize
GRMZM2G084587	16	maize
GRMZM2G042055	16	maize
GRMZM2G328500	16	maize
GRMZM2G082199	16	maize
GRMZM2G027282	16	maize
GRMZM2G162525	16	maize
GRMZM2G132000	16	maize
PEPCZM2A	16	maize
GRMZM2G158860	16	maize
GRMZM2G399858	16	maize
GRMZM2G125266	16	maize
GRMZM2G171387	16	maize
GRMZM2G407347	16	maize
CHI	16	maize
GRMZM2G368909	16	maize
GRMZM2G098494	16	maize
GRMZM2G077183	16	maize
GRMZM2G009344	16	maize
GRMZM2G008539	16	maize
GRMZM2G305834	16	maize
GRMZM2G171713	16	maize
GRMZM2G142777	16	maize
GRMZM2G463227	16	maize
GRMZM2G018103	16	maize
GRMZM2G030341	16	maize
GRMZM2G001243	16	maize
GRMZM2G181273	16	maize
AFLA_003230	17	aspergillus
AFLA_003900	17	aspergillus
AFLA_005860	17	aspergillus
AFLA_006670	17	aspergillus
AFLA_007040	17	aspergillus
AFLA_007700	17	aspergillus
AFLA_010690	17	aspergillus
AFLA_010910	17	aspergillus
AFLA_012120	17	aspergillus
AFLA_018370	17	aspergillus
AFLA_019130	17	aspergillus
AFLA_019810	17	aspergillus
AFLA_021510	17	aspergillus
AFLA_021830	17	aspergillus
AFLA_026500	17	aspergillus
AFLA_028470	17	aspergillus
AFLA_028480	17	aspergillus
AFLA_028790	17	aspergillus
AFLA_030830	17	aspergillus
AFLA_031290	17	aspergillus
AFLA_033390	17	aspergillus
AFLA_034240	17	aspergillus
AFLA_034320	17	aspergillus
AFLA_035540	17	aspergillus
AFLA_036250	17	aspergillus
AFLA_036410	17	aspergillus
AFLA_041020	17	aspergillus
AFLA_044330	17	aspergillus
AFLA_044480	17	aspergillus
AFLA_049020	17	aspergillus
AFLA_049920	17	aspergillus
AFLA_050120	17	aspergillus
AFLA_052190	17	aspergillus
AFLA_052430	17	aspergillus
AFLA_055200	17	aspergillus
AFLA_060750	17	aspergillus
AFLA_061180	17	aspergillus
AFLA_061200	17	aspergillus
AFLA_061520	17	aspergillus
AFLA_062100	17	aspergillus
AFLA_062440	17	aspergillus
AFLA_064860	17	aspergillus
AFLA_066310	17	aspergillus
AFLA_069320	17	aspergillus
AFLA_069360	17	aspergillus
AFLA_071130	17	aspergillus
AFLA_073760	17	aspergillus
AFLA_080670	17	aspergillus
AFLA_083890	17	aspergillus
AFLA_084700	17	aspergillus
AFLA_086840	17	aspergillus
AFLA_088310	17	aspergillus
AFLA_088690	17	aspergillus
AFLA_088810	17	aspergillus
AFLA_089240	17	aspergillus
AFLA_090380	17	aspergillus
AFLA_090500	17	aspergillus
AFLA_091180	17	aspergillus
AFLA_091190	17	aspergillus
AFLA_092820	17	aspergillus
AFLA_098940	17	aspergillus
AFLA_099490	17	aspergillus
AFLA_099760	17	aspergillus
AFLA_099790	17	aspergillus
AFLA_100180	17	aspergillus
AFLA_101300	17	aspergillus
AFLA_102390	17	aspergillus
AFLA_103230	17	aspergillus
AFLA_103850	17	aspergillus
AFLA_110810	17	aspergillus
AFLA_111100	17	aspergillus
AFLA_111170	17	aspergillus
AFLA_111310	17	aspergillus
AFLA_112440	17	aspergillus
AFLA_112640	17	aspergillus
AFLA_118390	17	aspergillus
AFLA_119640	17	aspergillus
AFLA_127210	17	aspergillus
AFLA_127890	17	aspergillus
AFLA_128500	17	aspergillus
AFLA_128530	17	aspergillus
AFLA_133290	17	aspergillus
AFLA_133580	17	aspergillus
AFLA_134820	17	aspergillus
AFLA_136410	17	aspergillus
AFLA_136650	17	aspergillus
AFLA_137480	17	aspergillus
AFLA_137980	17	aspergillus
GRMZM2G132069	18	maize
GRMZM2G404702	18	maize
AFLA_011370	18	aspergillus
AFLA_025650	18	aspergillus
AFLA_025880	18	aspergillus
AFLA_036400	18	aspergillus
AFLA_063300	18	aspergillus
AFLA_072670	18	aspergillus
AFLA_075610	18	aspergillus
AFLA_081770	18	aspergillus
AFLA_102150	18	aspergillus
AFLA_116190	18	aspergillus
FHT	19	maize
GRMZM2G093622	19	maize
GRMZM2G169953	19	maize
GRMZM2G165133	19	maize
GRMZM2G082504	19	maize
AF546188.1_FG002	19	maize
GRMZM5G865508	19	maize
GRMZM2G018108	19	maize
GRMZM2G462760	19	maize
GRMZM2G316840	19	maize
GRMZM5G894234	19	maize
AC203430.3_FG007	19	maize
GRMZM2G153127	19	maize
GRMZM2G080034	19	maize
GRMZM2G116640	19	maize
GRMZM2G174719	19	maize
GRMZM2G152172	19	maize
GRMZM2G700200	19	maize
GRMZM2G143253	19	maize
GRMZM2G400714	19	maize
GRMZM2G105429	19	maize
GRMZM2G429035	19	maize
GRMZM2G121210	19	maize
GRMZM2G030116	19	maize
GRMZM2G149788	19	maize
GRMZM2G069335	19	maize
GRMZM2G116190	19	maize
GRMZM2G069389	19	maize
KIN13	19	maize
GRMZM2G050730	19	maize
GRMZM2G011608	19	maize
GRMZM2G005163	19	maize
GRMZM2G025154	19	maize
GRMZM2G163178	19	maize
GRMZM2G006219	19	maize
GRMZM2G417715	19	maize
GRMZM2G046609	19	maize
GRMZM2G383601	19	maize
GRMZM2G052616	19	maize
GRMZM2G161154	19	maize
GRMZM2G022645	19	maize
GRMZM2G074514	19	maize
GRMZM2G019567	19	maize
GRMZM2G112535	19	maize
GRMZM2G036685	19	maize
GRMZM2G332107	19	maize
GRMZM2G176495	19	maize
GRMZM2G021834	19	maize
GRMZM2G043191	19	maize
GRMZM2G092182	19	maize
GRMZM2G141665	19	maize
GRMZM5G813092	19	maize
AC190609.3_FG002	19	maize
GRMZM2G467123	19	maize
GRMZM2G112530	19	maize
GRMZM2G153984	19	maize
GRMZM2G109315	19	maize
AFLA_075950	19	aspergillus
GRMZM2G039639	20	maize
GRMZM2G143669	20	maize
AOX2	20	maize
AN2	20	maize
HB	20	maize
GRMZM2G149714	20	maize
GRMZM2G080839	20	maize
GRMZM2G139813	20	maize
GRMZM2G083350	20	maize
GRMZM2G080887	20	maize
GRMZM2G397281	20	maize
GRMZM2G083810	20	maize
C2	20	maize
GRMZM2G039630	20	maize
GRMZM2G080594	20	maize
GRMZM2G318652	20	maize
GRMZM2G438871	20	maize
GRMZM2G093092	20	maize
ATP4 (9 58990476..58992884)	20	maize
GRMZM5G804618	20	maize
GRMZM2G456512	20	maize
AC215201.3_FG008	20	maize
GRMZM2G394261	20	maize
GRMZM2G434098	20	maize
GRMZM2G144197	20	maize
ZEIN (4 5548771..5561370)	20	maize
GRMZM5G869635	20	maize
GRMZM2G417004	20	maize
GRMZM2G479038	20	maize
GRMZM2G015912	20	maize
AC194056.3_FG008	20	maize
GRMZM2G046848	20	maize
GRMZM2G096680	20	maize
GRMZM2G118610	20	maize
GRMZM2G041959	20	maize
GRMZM2G356076	20	maize
GRMZM2G077187	20	maize
HDS1	20	maize
GRMZM2G458052	20	maize
GRMZM2G135960	20	maize
GRMZM2G060866	20	maize
GRMZM2G075315	20	maize
GRMZM2G404965	20	maize
GRMZM2G064106	20	maize
GRMZM2G024718	20	maize
GRMZM2G177940	20	maize
GRMZM2G163406	20	maize
GRMZM5G826465	20	maize
GRMZM2G146463	20	maize
GRMZM2G062946	20	maize
GRMZM2G035701	20	maize
GRMZM2G165325	20	maize
GRMZM2G059740	20	maize
GRMZM2G370745	20	maize
GRMZM5G815077	20	maize
GRMZM2G164470	20	maize
ACC1A	20	maize
GRMZM2G138258	20	maize
GRMZM2G152777	20	maize
GRMZM2G130831	20	maize
GRMZM2G076905	20	maize
GRMZM2G161696	20	maize
GRMZM2G013196	20	maize
GRMZM2G008773	20	maize
GRMZM2G057616	20	maize
GRMZM2G027016	20	maize
GRMZM2G023711	20	maize
GRMZM2G033356	20	maize
ASNS2	20	maize
GRMZM2G136495	20	maize
GRMZM2G034024	20	maize
GRMZM2G107597	20	maize
GRMZM2G152179	20	maize
GRMZM2G029385	20	maize
GRMZM2G353905	20	maize
GRMZM2G475971	20	maize
GRMZM2G060194	20	maize
GRMZM2G115721	20	maize
GRMZM2G147867	20	maize
AC208436.3_FG007	20	maize
H4C7 (2 14732306..14733163)	20	maize
GRMZM2G133613	20	maize
GRMZM2G074236	20	maize
GRMZM2G042538	20	maize
GRMZM2G469697	20	maize
GRMZM2G130062	20	maize
GRMZM2G081589	20	maize
H4C7 (1 4234225..4235315)	20	maize
GRMZM2G448925	20	maize
GRMZM2G126541	20	maize
GRMZM2G413897	20	maize
GRMZM2G153068	20	maize
GRMZM2G480434	20	maize
GRMZM2G172695	20	maize
GRMZM2G049781	20	maize
GRMZM2G032896	20	maize
GRMZM2G339699	20	maize
AC233879.1_FG002	20	maize
GRMZM2G152175	20	maize
GRMZM2G173615	20	maize
GRMZM2G301271	20	maize
GRMZM2G137802	20	maize
GRMZM2G080380	20	maize
GRMZM2G172158	20	maize
GRMZM2G351382	20	maize
GRMZM5G817559	20	maize
GRMZM2G036534	20	maize
GRMZM2G370081	20	maize
GRMZM2G119261	20	maize
GRMZM2G060918	20	maize
GRMZM2G428040	20	maize
GRMZM2G414002	20	maize
DXR	20	maize
GRMZM2G175874	20	maize
GRMZM2G093020	20	maize
AC189879.3_FG003	20	maize
GRMZM2G176375	20	maize
GRMZM2G179941	20	maize
GRMZM2G134067	20	maize
GRMZM2G143494	20	maize
AC199911.5_FG001	20	maize
H4C7 (2 14631514..14632312)	20	maize
VEF101	20	maize
NFD106	20	maize
GRMZM2G164341	20	maize
GRMZM2G144615	20	maize
GRMZM2G108115	20	maize
GRMZM2G023715	20	maize
GRMZM2G144648	20	maize
GRMZM2G168588	20	maize
GRMZM2G306597	20	maize
GRMZM2G107286	20	maize
GRMZM2G700188	20	maize
GRMZM2G112830	20	maize
GRMZM2G098460	20	maize
GRMZM2G082180	20	maize
GRMZM2G162527	20	maize
GRMZM2G031420	20	maize
GRMZM2G121115	20	maize
GRMZM2G072926	20	maize
GRMZM2G000339	20	maize
GRMZM2G166721	20	maize
GRMZM2G096051	20	maize
MYB20	20	maize
GRMZM5G873635	20	maize
GRMZM5G840928	20	maize
GRMZM2G701180	20	maize
GRMZM2G152919	20	maize
GRMZM2G122302	20	maize
GRMZM2G109159	20	maize
GRMZM2G035767	20	maize
VDAC2	20	maize
GRMZM2G147402	20	maize
GRMZM2G109405	20	maize
GRMZM2G064563	20	maize
GRMZM5G829544	20	maize
GRMZM2G043783	20	maize
GRMZM2G021439	20	maize
GRMZM2G063824	20	maize
GRMZM2G412604	20	maize
GRMZM2G178319	20	maize
GRMZM2G150631	20	maize
GRMZM2G014071	20	maize
GRMZM2G020805	20	maize
GRMZM2G072091	20	maize
GRMZM2G037130	20	maize
GRMZM2G028114	20	maize
GRMZM2G017636	20	maize
GRMZM2G063216	20	maize
GRMZM2G076524	20	maize
GRMZM2G057852	20	maize
GRMZM2G146913	20	maize
GRMZM2G077942	20	maize
GRMZM2G076423	20	maize
GRMZM2G123831	20	maize
GRMZM2G032807	20	maize
GRMZM2G481440	20	maize
GRMZM2G455476	20	maize
GRMZM2G065908	20	maize
GRMZM2G037204	20	maize
CCR	20	maize
GRMZM2G097504	20	maize
UCE2	20	maize
GRMZM2G046909	20	maize
GRMZM2G071907	20	maize
GRMZM2G144153	20	maize
GRMZM2G466835	20	maize
AC198725.4_FG004	20	maize
GRMZM2G134671	20	maize
GRMZM2G071745	20	maize
GRMZM2G068690	20	maize
GRMZM2G441656	20	maize
GRMZM2G147882	20	maize
GRMZM2G179215	20	maize
GRMZM2G075563	21	maize
GRMZM2G075244	21	maize
GRMZM2G396212	21	maize
GRMZM2G079219	21	maize
GRMZM2G105892	21	maize
GRMZM2G055180	21	maize
GRMZM2G151266	21	maize
GRMZM2G319138	21	maize
AC208110.2_FG006	21	maize
GRMZM2G124353	21	maize
GRMZM2G099740	21	maize
GRMZM2G040387	21	maize
GRMZM2G030272	21	maize
GRMZM2G168760	21	maize
GRMZM2G134930	21	maize
GRMZM2G397684	21	maize
GRMZM2G136113	21	maize
GRMZM2G131324	21	maize
GRMZM2G075978	21	maize
GRMZM2G350319	21	maize
GRMZM2G363038	21	maize
GRMZM2G076468	21	maize
GRMZM2G427468	21	maize
H4C7 (7 148119935..148120247)	21	maize
GRMZM2G112074	21	maize
GRMZM2G179976	21	maize
GRMZM2G106165	21	maize
GRMZM2G051270	21	maize
GRMZM2G006714	21	maize
PLT2	21	maize
GRMZM2G104418	21	maize
GRMZM2G114538	21	maize
GRMZM2G043995	21	maize
GRMZM2G037134	21	maize
GRMZM2G081745	21	maize
GRMZM2G068350	21	maize
GRMZM2G022926	21	maize
GRMZM2G007157	21	maize
GRMZM2G330635	21	maize
GRMZM5G811633	21	maize
GRMZM2G021416	21	maize
GRMZM2G129114	21	maize
GRMZM2G015983	21	maize
GRMZM2G703021	21	maize
GRMZM2G123499	21	maize
GRMZM2G070673	21	maize
GRMZM2G165044	21	maize
GRMZM2G063566	21	maize
GRMZM2G101142	21	maize
GRMZM2G080644	21	maize
GRMZM2G115646	21	maize
GRMZM2G059556	21	maize
GRMZM2G057186	21	maize
GRMZM2G152421	21	maize
GRMZM2G135949	21	maize
LIP1P-1	21	maize
GRMZM2G416184	21	maize
GRMZM5G806387	21	maize
ZMPMA1	21	maize
GRMZM2G053921	21	maize
GRMZM2G060798	21	maize
GRMZM2G137525	22	maize
GRMZM2G129019	22	maize
AC218972.3_FG004	22	maize
GRMZM2G428027	22	maize
GRMZM2G070422	22	maize
GRMZM2G159632	22	maize
GRMZM2G078441	22	maize
GRMZM2G424857	22	maize
GRMZM2G166064	22	maize
GRMZM2G135341	22	maize
GRMZM2G140394	22	maize
GRMZM2G392791	22	maize
GRMZM2G382711	22	maize
GRMZM2G022310	22	maize
HON102	22	maize
GRMZM2G434173	22	maize
GRMZM2G181605	22	maize
GRMZM2G118884	22	maize
GRMZM2G365374	22	maize
GRMZM2G094074	22	maize
GRMZM2G101457	22	maize
AFLA_036100	22	aspergillus
PR-1	23	maize
GRMZM2G170017	23	maize
AOX3	23	maize
GRMZM2G460958	23	maize
GRMZM2G123119	23	maize
KIN1 (7 176260710..176262411)	23	maize
GRMZM2G315726	23	maize
GRMZM2G035542	23	maize
GRMZM5G804658	23	maize
GRMZM2G064374	23	maize
GRMZM2G165428	23	maize
GRMZM2G151801	23	maize
GI	23	maize
GRMZM2G316555	23	maize
GRMZM2G159768	23	maize
GRMZM2G066345	23	maize
GRMZM2G113415	23	maize
GRMZM2G147226	23	maize
GRMZM2G070455	23	maize
GRMZM2G074024	23	maize
GRMZM2G015844	23	maize
GRMZM2G105348	23	maize
GRMZM2G069651	23	maize
H4C7 (8 16168399..16169065)	23	maize
GRMZM2G041175	23	maize
ZAR7	23	maize
GRMZM2G476230	23	maize
GRMZM2G437912	23	maize
GRMZM2G050412	23	maize
GRMZM2G160175	23	maize
GRMZM2G080466	23	maize
GRMZM2G040840	23	maize
GRMZM2G128012	23	maize
GRMZM2G477872	23	maize
GRMZM2G145721	23	maize
GRMZM2G074899	23	maize
GRMZM2G178945	23	maize
GRMZM2G072238	23	maize
GRMZM2G023190	23	maize
GRMZM2G132478	23	maize
GRMZM2G347583	23	maize
GRMZM2G146200	23	maize
GRMZM2G155546	23	maize
GRMZM2G133926	23	maize
GRMZM2G159388	23	maize
GRMZM2G180211	23	maize
GRMZM2G173943	23	maize
GRMZM2G111533	23	maize
AFLA_003220	24	aspergillus
AFLA_003630	24	aspergillus
AFLA_004650	24	aspergillus
AFLA_006370	24	aspergillus
AFLA_007010	24	aspergillus
AFLA_007640	24	aspergillus
AFLA_008480	24	aspergillus
AFLA_009110	24	aspergillus
AFLA_009170	24	aspergillus
AFLA_011440	24	aspergillus
AFLA_014100	24	aspergillus
AFLA_015230	24	aspergillus
AFLA_016830	24	aspergillus
AFLA_016950	24	aspergillus
AFLA_016960	24	aspergillus
AFLA_017710	24	aspergillus
AFLA_018380	24	aspergillus
AFLA_019620	24	aspergillus
AFLA_020690	24	aspergillus
AFLA_021250	24	aspergillus
AFLA_022410	24	aspergillus
AFLA_023460	24	aspergillus
AFLA_023600	24	aspergillus
AFLA_026130	24	aspergillus
AFLA_027580	24	aspergillus
AFLA_027710	24	aspergillus
AFLA_029310	24	aspergillus
AFLA_030710	24	aspergillus
AFLA_031250	24	aspergillus
AFLA_033270	24	aspergillus
AFLA_035330	24	aspergillus
AFLA_037160	24	aspergillus
AFLA_037630	24	aspergillus
AFLA_037780	24	aspergillus
AFLA_037960	24	aspergillus
AFLA_038270	24	aspergillus
AFLA_038790	24	aspergillus
AFLA_041590	24	aspergillus
AFLA_041970	24	aspergillus
AFLA_043330	24	aspergillus
AFLA_044820	24	aspergillus
AFLA_045260	24	aspergillus
AFLA_045290	24	aspergillus
AFLA_046230	24	aspergillus
AFLA_047330	24	aspergillus
AFLA_047410	24	aspergillus
AFLA_047450	24	aspergillus
AFLA_048370	24	aspergillus
AFLA_048840	24	aspergillus
AFLA_049390	24	aspergillus
AFLA_049970	24	aspergillus
AFLA_050270	24	aspergillus
AFLA_051840	24	aspergillus
AFLA_052650	24	aspergillus
AFLA_052760	24	aspergillus
AFLA_053160	24	aspergillus
AFLA_053390	24	aspergillus
AFLA_055230	24	aspergillus
AFLA_055910	24	aspergillus
AFLA_056750	24	aspergillus
AFLA_057240	24	aspergillus
AFLA_057390	24	aspergillus
AFLA_060030	24	aspergillus
AFLA_060590	24	aspergillus
AFLA_061810	24	aspergillus
AFLA_065940	24	aspergillus
AFLA_066300	24	aspergillus
AFLA_067000	24	aspergillus
AFLA_067380	24	aspergillus
AFLA_069010	24	aspergillus
AFLA_069590	24	aspergillus
AFLA_070470	24	aspergillus
AFLA_070990	24	aspergillus
AFLA_071080	24	aspergillus
AFLA_071350	24	aspergillus
AFLA_071630	24	aspergillus
AFLA_073290	24	aspergillus
AFLA_073480	24	aspergillus
AFLA_076820	24	aspergillus
AFLA_076840	24	aspergillus
AFLA_076890	24	aspergillus
AFLA_077560	24	aspergillus
AFLA_078790	24	aspergillus
AFLA_079020	24	aspergillus
AFLA_080530	24	aspergillus
AFLA_080570	24	aspergillus
AFLA_080920	24	aspergillus
AFLA_081860	24	aspergillus
AFLA_086990	24	aspergillus
AFLA_087170	24	aspergillus
AFLA_087220	24	aspergillus
AFLA_087430	24	aspergillus
AFLA_087900	24	aspergillus
AFLA_088590	24	aspergillus
AFLA_089270	24	aspergillus
AFLA_089750	24	aspergillus
AFLA_091650	24	aspergillus
AFLA_092630	24	aspergillus
AFLA_093220	24	aspergillus
AFLA_094450	24	aspergillus
AFLA_094630	24	aspergillus
AFLA_096010	24	aspergillus
AFLA_097890	24	aspergillus
AFLA_098490	24	aspergillus
AFLA_099000	24	aspergillus
AFLA_099040	24	aspergillus
AFLA_099070	24	aspergillus
AFLA_099650	24	aspergillus
AFLA_099960	24	aspergillus
AFLA_100650	24	aspergillus
AFLA_101310	24	aspergillus
AFLA_103050	24	aspergillus
AFLA_103180	24	aspergillus
AFLA_103250	24	aspergillus
AFLA_103730	24	aspergillus
AFLA_104920	24	aspergillus
AFLA_105740	24	aspergillus
AFLA_106050	24	aspergillus
AFLA_107430	24	aspergillus
AFLA_108100	24	aspergillus
AFLA_108160	24	aspergillus
AFLA_109160	24	aspergillus
AFLA_110690	24	aspergillus
AFLA_112150	24	aspergillus
AFLA_112470	24	aspergillus
AFLA_113120	24	aspergillus
AFLA_113260	24	aspergillus
AFLA_115440	24	aspergillus
AFLA_117940	24	aspergillus
AFLA_119550	24	aspergillus
AFLA_119650	24	aspergillus
AFLA_119780	24	aspergillus
AFLA_127440	24	aspergillus
AFLA_127610	24	aspergillus
AFLA_127950	24	aspergillus
AFLA_130310	24	aspergillus
AFLA_133520	24	aspergillus
AFLA_133990	24	aspergillus
AFLA_135540	24	aspergillus
AFLA_135890	24	aspergillus
AFLA_136430	24	aspergillus
AFLA_137960	24	aspergillus
AFLA_138570	24	aspergillus
AFLA_139470	24	aspergillus
GRMZM2G082434	25	maize
AC183413.3_FG006	25	maize
GRMZM2G087111	25	maize
GRMZM2G004694	25	maize
AC205154.3_FG005	25	maize
GRMZM2G129189	25	maize
GRMZM5G812538	25	maize
GRMZM5G846550	25	maize
GRMZM2G013206	25	maize
GRMZM2G063287	25	maize
GRMZM2G008490	25	maize
GRMZM2G052100	25	maize
GRMZM2G133029	25	maize
GRMZM2G002626	25	maize
GRMZM2G166459	25	maize
SRP31	25	maize
GRMZM2G073779	25	maize
GAD	25	maize
GRMZM2G021589	25	maize
GRMZM2G350205	25	maize
GRMZM2G400470	25	maize
GRMZM2G171122	25	maize
SOD-1A	25	maize
GRMZM2G010044	25	maize
GRMZM2G043602	25	maize
GRMZM2G039811	25	maize
GRMZM5G828229	25	maize
GRMZM2G049798	25	maize
GRMZM2G111782	25	maize
GRMZM5G833389	25	maize
GRMZM2G028379	25	maize
GRMZM2G173067	25	maize
GRMZM2G367026	25	maize
GRMZM2G005887	25	maize
GRMZM2G325462	25	maize
GRMZM2G128016	25	maize
GRMZM2G050172	25	maize
GRMZM2G084181	25	maize
GRMZM2G124872	25	maize
GRMZM2G006117	25	maize
GRMZM2G366065	25	maize
GRMZM2G120857	25	maize
GRMZM2G119894	25	maize
GAPC2	25	maize
GRMZM2G331015	25	maize
GRMZM2G019171	25	maize
GRMZM2G004835	25	maize
AC233949.1_FG004	25	maize
GRMZM2G063851	25	maize
GRMZM2G085750	25	maize
GRMZM2G142030	25	maize
GRMZM2G009335	25	maize
GRMZM2G055216	25	maize
GRMZM2G092571	25	maize
GRMZM2G343024	25	maize
AFLA_008270	26	aspergillus
AFLA_013610	26	aspergillus
AFLA_013640	26	aspergillus
GRMZM2G021388	27	maize
GRMZM2G117942	27	maize
GRMZM2G466563	27	maize
GRMZM2G036365	27	maize
GRMZM2G436448	27	maize
GRMZM2G128693	27	maize
GRMZM2G001508	27	maize
GRMZM2G050607	27	maize
GRMZM5G849600	27	maize
GRMZM2G335638	27	maize
GRMZM5G818655	27	maize
GRMZM2G028438	27	maize
GRMZM2G053631	27	maize
GRMZM2G103884	27	maize
GRMZM5G864001	27	maize
GRMZM2G474777	27	maize
GRMZM2G322186	27	maize
GRMZM2G179720	27	maize
GRMZM2G131152	27	maize
GRMZM2G075974	27	maize
GRMZM5G872997	27	maize
GRMZM2G123234	27	maize
GRMZM2G071071	27	maize
PIN10A	27	maize
GRMZM2G123977	27	maize
GRMZM2G044343	27	maize
CAD2	27	maize
GRMZM2G139535	27	maize
GRMZM2G086906	27	maize
GRMZM2G090029	27	maize
GRMZM2G039792	27	maize
GRMZM2G014441	27	maize
GRMZM2G066602	27	maize
NFA102	27	maize
GID1A	27	maize
NAC1 (3 170863579..170866035)	27	maize
GRMZM2G449817	27	maize
GRMZM2G070271	27	maize
GRMZM2G015401	27	maize
GRMZM2G038839	27	maize
GRMZM2G034794	27	maize
ZMHP3	27	maize
GRMZM2G096343	27	maize
GRMZM2G030384	27	maize
GRMZM2G101058	27	maize
GRMZM2G089696	27	maize
GRMZM5G822137	27	maize
GRMZM2G092447	27	maize
MAZ83	27	maize
GRMZM2G002786	27	maize
GRMZM2G110968	27	maize
PPC1C	27	maize
GRMZM2G414848	27	maize
GRMZM2G081782	27	maize
AFLA_010790	28	aspergillus
AFLA_015460	28	aspergillus
AFLA_034440	28	aspergillus
AFLA_045270	28	aspergillus
AFLA_049870	28	aspergillus
AFLA_058560	28	aspergillus
AFLA_058760	28	aspergillus
AFLA_059410	28	aspergillus
AFLA_063320	28	aspergillus
AFLA_065450	28	aspergillus
AFLA_065550	28	aspergillus
AFLA_067570	28	aspergillus
AFLA_069660	28	aspergillus
AFLA_070720	28	aspergillus
AFLA_075160	28	aspergillus
AFLA_086880	28	aspergillus
AFLA_087500	28	aspergillus
AFLA_088090	28	aspergillus
AFLA_094370	28	aspergillus
AFLA_097260	28	aspergillus
AFLA_101780	28	aspergillus
AFLA_101930	28	aspergillus
AFLA_106280	28	aspergillus
AFLA_109360	28	aspergillus
AFLA_110590	28	aspergillus
AFLA_113090	28	aspergillus
AFLA_119670	28	aspergillus
AFLA_131330	28	aspergillus
AFLA_132550	28	aspergillus
AFLA_133190	28	aspergillus
AFLA_135560	28	aspergillus
AFLA_139420	28	aspergillus
GRMZM5G891656	29	maize
GRMZM2G032856	29	maize
GRMZM2G145461	29	maize
GRMZM2G173192	29	maize
GRMZM2G132995	29	maize
GRMZM2G331393	29	maize
GRMZM2G141026	29	maize
GRMZM2G124815	29	maize
GRMZM2G116520	29	maize
GRMZM2G304573	29	maize
GRMZM2G092474	29	maize
GRMZM2G407969	29	maize
GRMZM2G336448	29	maize
GRMZM2G051466	29	maize
GRMZM2G176182	29	maize
GRMZM2G040481	29	maize
GRMZM2G088273	29	maize
GRMZM2G059637	29	maize
GRMZM2G396029	29	maize
GRMZM2G101527	29	maize
GRMZM2G318220	29	maize
GRMZM2G334239	29	maize
GRMZM2G087059	29	maize
GRMZM2G092146	29	maize
PRPL35-4	29	maize
GRMZM2G180950	29	maize
GRMZM2G042438	29	maize
GRMZM2G042245	29	maize
GRMZM2G386163	29	maize
GRMZM2G423472	29	maize
GRMZM2G016079	29	maize
AF546187.1_FG007	29	maize
GRMZM2G078465	29	maize
GRMZM2G045981	29	maize
GRMZM2G126505	29	maize
GRMZM2G004955	29	maize
GRMZM2G015090	29	maize
GRMZM2G124321	29	maize
GRMZM2G149841	29	maize
GRMZM2G455124	29	maize
GRMZM2G030688	29	maize
GRMZM2G031802	29	maize
GRMZM2G073693	29	maize
GRMZM2G405699	29	maize
GRMZM2G117164	29	maize
GRMZM2G155943	29	maize
AC199068.2_FG017	29	maize
GRMZM2G086964	29	maize
GRMZM2G076212	29	maize
GRMZM2G012758	29	maize
GRMZM2G000964	29	maize
GRMZM2G006229	29	maize
GRMZM2G121024	29	maize
GRMZM2G156365	29	maize
GRMZM2G096269	29	maize
GRMZM2G060554	29	maize
GRMZM2G170982	29	maize
GRMZM2G104626	29	maize
GRMZM2G040145	29	maize
GRMZM2G117369	29	maize
GRMZM2G110345	29	maize
GRMZM2G113156	29	maize
GRMZM2G145556	29	maize
GRMZM2G066578	29	maize
GRMZM2G410487	29	maize
GRMZM5G856067	29	maize
GRMZM2G156218	29	maize
GRMZM2G009913	29	maize
GRMZM2G412601	29	maize
GRMZM2G021303	29	maize
GRMZM2G448656	29	maize
GRMZM2G078314	29	maize
GRMZM2G076128	29	maize
GRMZM2G112524	29	maize
GRMZM2G174048	29	maize
GRMZM2G427826	29	maize
GRMZM2G055089	29	maize
GRMZM2G374827	29	maize
GRMZM2G078320	29	maize
GRMZM2G051683	29	maize
GRMZM2G047894	29	maize
GRMZM2G399073	29	maize
GRMZM2G071448	29	maize
GRMZM2G001799	29	maize
GRMZM2G469380	29	maize
GRMZM2G475305	29	maize
GRMZM2G352618	29	maize
GRMZM2G071484	29	maize
GRMZM2G112176	29	maize
GRMZM2G122028	29	maize
GRMZM2G548817	29	maize
GRMZM2G001288	29	maize
GRMZM2G135968	29	maize
GRMZM2G135501	29	maize
GRMZM2G403800	29	maize
GRMZM2G146599	29	maize
GRMZM2G079956	29	maize
GRMZM2G019619	29	maize
GRMZM2G061206	29	maize
GRMZM2G031904	29	maize
GRMZM2G028813	29	maize
GRMZM2G172451	29	maize
GRMZM2G000380	29	maize
GRMZM2G170281	29	maize
GRMZM2G056231	29	maize
GRMZM2G122290	29	maize
GRMZM2G093010	29	maize
GRMZM2G164418	29	maize
GRMZM2G022768	29	maize
GRMZM2G010065	29	maize
GRMZM2G160719	29	maize
GRMZM2G362298	29	maize
GRMZM2G137707	29	maize
GRMZM2G093826	29	maize
GRMZM2G127656	29	maize
GRMZM2G470499	29	maize
GRMZM2G155252	29	maize
GRMZM2G037265	29	maize
GRMZM2G156608	29	maize
GRMZM2G031825	29	maize
GRMZM2G032619	29	maize
GRMZM2G023220	29	maize
AC191283.3_FG004	29	maize
GRMZM2G180328	29	maize
GRMZM2G066142	29	maize
ZMPCNA2	29	maize
GRMZM2G162396	29	maize
GRMZM2G050329	29	maize
GRMZM2G124301	29	maize
TUBB2	29	maize
GRMZM2G433162	29	maize
GRMZM2G104938	29	maize
CAF2	29	maize
GRMZM5G838226	29	maize
GRMZM2G136439	29	maize
GRMZM5G836910	29	maize
GRMZM2G073788	29	maize
AC233851.1_FG009	29	maize
GRMZM2G132913	29	maize
GRMZM2G039532	29	maize
GRMZM2G404377	29	maize
GRMZM2G152561	29	maize
GRMZM2G168449	29	maize
GRMZM2G052111	29	maize
GRMZM2G401883	29	maize
GRMZM2G110862	29	maize
GRMZM2G379758	29	maize
GRMZM2G139811	29	maize
GRMZM2G505380	29	maize
GRMZM2G127821	29	maize
GRMZM2G120918	29	maize
GRMZM2G032766	29	maize
GRMZM5G858310	29	maize
AR4	29	maize
GRMZM2G147534	29	maize
GRMZM2G063899	29	maize
GRMZM2G086835	29	maize
PIP2-6	29	maize
GRMZM2G002427	29	maize
GRMZM2G060856	29	maize
GRMZM2G086805	29	maize
GRMZM2G027726	29	maize
GRMZM2G024024	29	maize
GRMZM2G153769	29	maize
GRMZM2G129987	29	maize
GRMZM2G107116	29	maize
GRMZM2G133943	29	maize
GRMZM5G832582	29	maize
GRMZM2G408458	29	maize
GRMZM2G158918	29	maize
GRMZM2G122543	29	maize
GRMZM2G176962	29	maize
GRMZM2G005281	29	maize
GRMZM2G063949	29	maize
GRMZM2G024448	29	maize
LOX12	29	maize
GRMZM2G167868	29	maize
GRMZM2G016649	29	maize
GRMZM2G033208	29	maize
GRMZM2G438007	29	maize
GRMZM6G699895	29	maize
GRMZM2G039186	29	maize
GRMZM2G315769	29	maize
GRMZM2G464401	29	maize
GRMZM2G015869	29	maize
SRP32	29	maize
ACP (1 206784774..206787442)	29	maize
GRMZM2G077960	29	maize
GRMZM2G034372	29	maize
GRMZM2G080521	29	maize
GRMZM2G040309	29	maize
EPSP-S	29	maize
GRMZM2G406099	29	maize
GRMZM2G140201	29	maize
GRMZM2G160504	29	maize
GRMZM2G041356	29	maize
GRMZM2G103755	29	maize
GRMZM2G347623	29	maize
GRMZM2G126603	29	maize
GRMZM2G088613	29	maize
MZPPT1	29	maize
GRMZM2G157027	29	maize
GRMZM2G032222	29	maize
GRMZM2G076329	29	maize
GRMZM2G354610	29	maize
GRMZM2G324886	29	maize
GRMZM2G459110	29	maize
GRMZM2G091047	29	maize
AC217947.4_FG002	29	maize
GRMZM2G017404	29	maize
SGR2	29	maize
GRMZM2G108133	29	maize
GTE102	29	maize
ABP4	29	maize
GRMZM2G078500	29	maize
GRMZM2G175563	29	maize
GRMZM2G023232	29	maize
GRMZM2G165597	29	maize
GRMZM2G347226	29	maize
GRMZM2G395354	29	maize
GRMZM2G093776	29	maize
GRMZM2G100403	29	maize
GRMZM2G002606	29	maize
GRMZM2G086940	29	maize
AC233945.1_FG003	29	maize
GRMZM2G150714	29	maize
GRMZM2G023204	29	maize
GRMZM2G096622	29	maize
GRMZM2G067853	29	maize
GRMZM2G043799	29	maize
GRMZM2G138455	29	maize
GRMZM2G114619	29	maize
GRMZM2G136262	29	maize
GRMZM2G033805	29	maize
GRMZM2G115105	29	maize
GRMZM2G056513	29	maize
GRMZM2G069078	29	maize
GRMZM2G006119	29	maize
GRMZM2G104516	29	maize
GRMZM2G178886	29	maize
GRMZM2G003883	29	maize
GRMZM2G009223	29	maize
GRMZM2G091226	29	maize
GRMZM5G803433	29	maize
GRMZM2G315401	29	maize
GRMZM2G005652	29	maize
GRMZM2G047971	29	maize
GRMZM2G036708	29	maize
GRMZM2G524937	29	maize
AC233865.1_FG006	29	maize
GRMZM2G304362	29	maize
GRMZM2G458776	29	maize
TIF5A (2 209954274..209957586)	29	maize
GRMZM2G111672	29	maize
GRMZM2G432390	29	maize
GRMZM2G167505	29	maize
GRMZM2G142661	29	maize
GRMZM2G035023	29	maize
GRMZM2G047347	29	maize
GRMZM2G052671	29	maize
GRMZM2G069024	29	maize
GRMZM2G111715	29	maize
AC192244.3_FG007	29	maize
GRMZM2G370815	29	maize
GRMZM5G860137	29	maize
GRMZM2G087870	29	maize
GRMZM2G038512	29	maize
GRMZM2G089056	29	maize
GRMZM6G980248	29	maize
GRMZM2G157679	29	maize
AC217977.3_FG003	29	maize
GRMZM2G116258	29	maize
GRMZM2G457697	29	maize
GRMZM6G279688	29	maize
PHYA1 (1 269388273..269395277)	29	maize
GRMZM2G180847	29	maize
GRMZM2G433579	29	maize
GRMZM2G000158	29	maize
GRMZM2G032376	29	maize
GRMZM2G121208	29	maize
GRMZM2G106732	29	maize
GRMZM2G168510	29	maize
GRMZM2G397044	29	maize
GRMZM2G471517	29	maize
GRMZM2G068151	29	maize
GRMZM2G117612	29	maize
GRMZM2G125784	29	maize
GRMZM2G400382	29	maize
GRMZM2G428579	29	maize
GRMZM2G024823	29	maize
GRMZM2G067747	29	maize
GRMZM6G700127	29	maize
GRMZM5G801031	29	maize
GRMZM2G144275	29	maize
GRMZM2G058450	29	maize
GRMZM2G086714	29	maize
GRMZM5G872373	29	maize
GRMZM5G871143	29	maize
GRMZM5G831408	29	maize
GRMZM5G880508	29	maize
AFLA_003760	30	aspergillus
AFLA_003820	30	aspergillus
AFLA_004180	30	aspergillus
AFLA_005430	30	aspergillus
AFLA_012860	30	aspergillus
AFLA_013760	30	aspergillus
AFLA_014250	30	aspergillus
AFLA_019650	30	aspergillus
AFLA_020070	30	aspergillus
AFLA_032920	30	aspergillus
AFLA_037770	30	aspergillus
AFLA_041960	30	aspergillus
AFLA_042570	30	aspergillus
AFLA_047460	30	aspergillus
AFLA_053440	30	aspergillus
AFLA_053520	30	aspergillus
AFLA_053700	30	aspergillus
AFLA_058810	30	aspergillus
AFLA_059500	30	aspergillus
AFLA_065220	30	aspergillus
AFLA_069030	30	aspergillus
AFLA_070930	30	aspergillus
AFLA_073040	30	aspergillus
AFLA_073110	30	aspergillus
AFLA_074080	30	aspergillus
AFLA_074100	30	aspergillus
AFLA_078480	30	aspergillus
AFLA_087470	30	aspergillus
AFLA_090020	30	aspergillus
AFLA_094620	30	aspergillus
AFLA_096340	30	aspergillus
AFLA_099050	30	aspergillus
AFLA_112100	30	aspergillus
AFLA_135830	30	aspergillus
AFLA_136720	30	aspergillus
AFLA_138030	30	aspergillus
AFLA_002200	31	aspergillus
AFLA_004350	31	aspergillus
AFLA_007810	31	aspergillus
AFLA_016120	31	aspergillus
AFLA_019610	31	aspergillus
AFLA_023430	31	aspergillus
AFLA_023620	31	aspergillus
AFLA_029850	31	aspergillus
AFLA_034950	31	aspergillus
AFLA_039360	31	aspergillus
AFLA_049760	31	aspergillus
AFLA_056980	31	aspergillus
AFLA_058110	31	aspergillus
AFLA_065540	31	aspergillus
AFLA_065920	31	aspergillus
AFLA_065960	31	aspergillus
AFLA_073030	31	aspergillus
AFLA_074940	31	aspergillus
AFLA_076170	31	aspergillus
AFLA_081900	31	aspergillus
AFLA_086900	31	aspergillus
AFLA_094980	31	aspergillus
AFLA_096040	31	aspergillus
AFLA_097340	31	aspergillus
AFLA_105630	31	aspergillus
AFLA_117680	31	aspergillus
AFLA_117850	31	aspergillus
AFLA_118490	31	aspergillus
AFLA_120990	31	aspergillus
AFLA_121260	31	aspergillus
AFLA_123880	31	aspergillus
AFLA_129790	31	aspergillus
AFLA_133880	31	aspergillus
AFLA_139200	31	aspergillus
AFLA_139400	31	aspergillus
GRMZM2G320786	32	maize
GRMZM2G021277	32	maize
GRMZM5G834303	32	maize
GRMZM2G035755	32	maize
GRMZM2G106026	32	maize
GRMZM2G087827	32	maize
GRMZM2G358153	32	maize
GRMZM2G157683	32	maize
GRMZM2G396951	32	maize
GRMZM2G028677	32	maize
GRMZM2G334336	32	maize
GRMZM2G033656	32	maize
GRMZM2G479906	32	maize
GRMZM2G302171	32	maize
GRMZM2G132331	32	maize
GRMZM2G143756	32	maize
GRMZM2G156310	32	maize
GRMZM2G304712	32	maize
GRMZM2G068519	32	maize
GRMZM2G428168	32	maize
GRMZM2G022876	32	maize
GRMZM2G113420	32	maize
GRMZM2G168893	32	maize
GRMZM2G056088	32	maize
GRMZM2G081977	32	maize
AC212754.3_FG004	32	maize
GRMZM2G333049	32	maize
GRMZM2G164965	32	maize
GRMZM2G080354	32	maize
GRMZM2G010149	32	maize
GRMZM2G035465	32	maize
GRMZM2G002894	32	maize
GRMZM5G813217	32	maize
GRMZM2G175313	32	maize
GRMZM2G142919	32	maize
GRMZM2G061186	32	maize
GRMZM2G032694	32	maize
GRMZM2G047695	32	maize
GRMZM2G580389	32	maize
GRMZM2G028568	32	maize
GRMZM2G010664	32	maize
GRMZM2G088083	32	maize
NAC1 (1 292162440..292164227)	32	maize
GRMZM5G839794	32	maize
GRMZM2G126572	32	maize
GRMZM2G015908	32	maize
GRMZM2G008353	32	maize
GRMZM5G836674	32	maize
GRMZM2G126453	32	maize
GRMZM2G152258	32	maize
GRMZM2G038606	32	maize
GRMZM2G180596	32	maize
GRMZM2G339151	32	maize
GRMZM5G803490	32	maize
GRMZM2G542272	32	maize
GRMZM2G027851	32	maize
GRMZM2G085675	32	maize
GRMZM2G055255	32	maize
GRMZM2G169321	32	maize
DER2.1	32	maize
ZAR1	32	maize
GRMZM2G160925	32	maize
GRMZM2G161611	32	maize
GRMZM2G164325	32	maize
GRMZM2G115817	32	maize
GRMZM2G162688	32	maize
GRMZM2G452630	32	maize
GRMZM2G002756	32	maize
GRMZM2G107570	32	maize
GRMZM2G122148	32	maize
GRMZM2G134256	32	maize
GRMZM2G002023	32	maize
GRMZM2G139903	32	maize
GRMZM2G094698	32	maize
CAB-M9	32	maize
GRMZM2G039583	32	maize
GRMZM2G136769	32	maize
GRMZM2G114702	32	maize
GRMZM2G010202	32	maize
GRMZM2G161459	32	maize
GRMZM2G374309	32	maize
GRMZM2G353103	32	maize
GRMZM2G152981	32	maize
GRMZM6G761998	32	maize
GRMZM2G021378	32	maize
RPL32 (4 43082418..43084747)	32	maize
GRMZM2G104760	32	maize
AFLA_020550	32	aspergillus
AFLA_115070	32	aspergillus
[truncated: 5,409 more rows]
